# Supplementary material for: Effects of Sodium Hyaluronate Eye Drops With or Without Preservatives on Ocular Surface Bacterial Microbiota
Source: Front Med (Lausanne). 2022 Feb 14;9:793565. doi: 10.3389/fmed.2022.793565 (PMC8896347; doi:10.3389/fmed.2022.793565)
Supplement: Supplementary file 2 [file Table_1.XLSX]

## Sheet: Study population
Participant Number	Day of Birth	Gender	Place of origin	Occupation	Age	Eye	Sample Name	Group	IOP(mmHg)	TMH(mm)	NIBUT(s)	Avg ICU	OSDI
1	1989-12-26	Female	Xiamen	Doctor	30	OD	HYB1	PF	10.4	0.22	10.5	68	4
						OS	HYB2	PF	10.3	0.22	15.7	69
2	1991-08-21	Female	Xiamen	Nurse	28	OD	HYB3	PF	18.1	0.21	16.5	64	3
						OS	HYB4	PF	17.2	0.18	10.1	68
3	1990-07-07	Male	Xiamen	Doctor	29	OD	HYB5	PF	15.4	0.21	10.8	76	6
						OS	HYB6	PF	13.2	0.24	12.6	79
4	1986-09-16	Female	Xiamen	Nurse	33	OD	HYB7	PF	13.4	0.28	13.7	75	3
						OS	HYB8	PF	15.8	0.24	13.2	77
5	1990-06-25	Female	Xiamen	Doctor	29	OD	HYB9	PF	15.3	0.26	16	100	2
						OS	HYB10	PF	14.2	0.21	12.6	100
6	1989-10-09	Male	Xiamen	Doctor	30	OD	HYB11	PF	11.9	0.25	17	61	1
						OS	HYB12	PF	10.8	0.23	17	79
7	1989-02-12	Female	Xiamen	Nurse	31	OD	HYB13	PF	13.2	0.27	17	68	1
						OS	HYB14	PF	14.1	0.25	14.5	71
8	1994-04-26	Male	Xiamen	Doctor	25	OD	HYB15	PF	16.3	0.3	16.7	77	6
						OS	HYB16	PF	12.6	0.24	10.8	80
9	1986-08-06	Female	Xiamen	Doctor	33	OD	SHB1	PC	9.4	0.2	16.2	78	2
						OS	SHB2	PC	13	0.2	14.2	88
10	1990-06-19	Male	Xiamen	Doctor	29	OD	SHB3	PC	19.6	0.23	15.5	73	5
						OS	SHB4	PC	16.7	0.24	12.2	100
11	1997-01-01	Male	Xiamen	Doctor	23	OD	SHB5	PC	14.1	0.23	10.8	66	2
						OS	SHB6	PC	12.8	0.19	11	75
12	1998-01-01	Female	Xiamen	Nurse	22	OD	SHB7	PC	15.9	0.2	11.2	71	1
						OS	SHB8	PC	19.9	0.22	11.1	73
13	1990-12-16	Female	Xiamen	Doctor	29	OD	SHB9	PC	11.3	0.23	10.9	64	5
						OS	SHB10	PC	12.6	0.27	15.6	72
14	1988-02-06	Female	Xiamen	Nurse	31	OD	SHB11	PC	15.8	0.18	17	100	2
						OS	SHB12	PC	16.4	0.22	17	100
15	1995-02-21	Female	Xiamen	Nurse	25	OD	SHB13	PC	16.3	0.3	11.2	81	5
						OS	SHB14	PC	17.4	0.22	13.8	79
16	1997-10-07	Male	Xiamen	Doctor	22	OD	SHB15	PC	12.4	0.26	16.8	77	7
						OS	SHB16	PC	10.8	0.23	17	70
