# Supplementary material for: Effects of Sodium Hyaluronate Eye Drops With or Without Preservatives on Ocular Surface Bacterial Microbiota
Source: Front Med (Lausanne). 2022 Feb 14;9:793565. doi: 10.3389/fmed.2022.793565 (PMC8896347; doi:10.3389/fmed.2022.793565)
Supplement: Supplementary file 3 [file Table_2.XLSX]

## Sheet: bray.matrix
			PF-D14																PF-D0																PC-D14
	lable		B	C	HYA-1	HYA-10	HYA-11	HYA-12	HYA-13	HYA-14	HYA-2	HYA-3	HYA-4	HYA-5	HYA-6	HYA-7	HYA-8	HYA-9	HYB-1	HYB-10	HYB-11	HYB-12	HYB-13	HYB-14	HYB-15	HYB-2	HYB-3	HYB-4	HYB-5	HYB-6	HYB-7	HYB-8	HYB-9	HYB16	SHA-1	SHA-10	SHA-11	SHA-12	SHA-13	SHA-14	SHA-15	SHA-16	SHA-2	SHA-3	SHA-4	SHA-5	SHA-6	SHA-7	SHA-8
			L8-D14	R8-D14	R1-D14	L5-D14	R6-D14	L6-D14	R7-D14	L7-D14	L1-D14	R2-D14	L2-D14	R3-D14	L3-D14	R4-D14	L4-D14	R5-D14	R1-D0	L5-D0	R6-D0	L6-D0	R7-D0	L7-D0	R8-D0	L1-D0	R2-D0	L2-D0	R3-D0	L3-D0	R4-D0	L4-D0	R5-D0	L8-D0	R9-D14	L13-D14	R14-D14	L14-D14	R15-D14	L15-D14	R16-D14	L16-D14	L9-D14	R10-D14	L10-D14	R11-D14	L11-D14	R12-D14	L12-D14
PF-D14	B	L8-D14	0	0.402702	0.697987	0.771822	0.50416	0.783029	0.629022	0.450475	0.376562	0.711026	0.418987	0.822441	0.608813	0.8042	0.649273	0.744518	0.402713	0.819506	0.750138	0.560825	0.799528	0.621438	0.592706	0.765849	0.415617	0.702739	0.502611	0.448928	0.36393	0.466949	0.579997	0.415945	0.716026	0.557219	0.426928	0.357351	0.77306	0.625749	0.507527	0.574913	0.628821	0.56447	0.705453	0.544997	0.403422	0.591996	0.506235
	C	R8-D14	0.402702	0	0.710917	0.72879	0.358685	0.787333	0.562776	0.359136	0.447748	0.699811	0.522992	0.83582	0.476363	0.812504	0.636373	0.703773	0.494919	0.831842	0.740925	0.541401	0.828327	0.594896	0.524356	0.828436	0.434808	0.695701	0.502058	0.348651	0.463512	0.461091	0.556593	0.512227	0.750638	0.500741	0.475139	0.505947	0.714538	0.61716	0.479683	0.556545	0.580332	0.518774	0.694698	0.502237	0.419432	0.566129	0.615177
	HYA-1	R1-D14	0.697987	0.710917	0	0.783778	0.70731	0.873824	0.765699	0.70537	0.717733	0.818037	0.728107	0.886339	0.784377	0.878819	0.765365	0.818359	0.733133	0.895302	0.812511	0.731419	0.909202	0.769819	0.800475	0.716985	0.753046	0.869739	0.686902	0.713435	0.746899	0.740969	0.733225	0.762909	0.829014	0.732536	0.662579	0.731264	0.828792	0.773809	0.691443	0.751788	0.757455	0.76809	0.809682	0.627487	0.68594	0.758637	0.779749
	HYA-10	L5-D14	0.771822	0.72879	0.783778	0	0.707082	0.785365	0.73226	0.690624	0.758315	0.773738	0.763008	0.828451	0.676871	0.779769	0.736231	0.763053	0.780079	0.82085	0.787227	0.742478	0.887019	0.704857	0.766349	0.821913	0.805504	0.831438	0.715497	0.757994	0.750133	0.791747	0.767363	0.837608	0.768576	0.71135	0.711093	0.793216	0.778112	0.737797	0.720443	0.763255	0.76069	0.73782	0.721356	0.732119	0.716045	0.812102	0.833422
	HYA-11	R6-D14	0.50416	0.358685	0.70731	0.707082	0	0.701331	0.537731	0.358955	0.460572	0.639115	0.541878	0.760529	0.439255	0.728701	0.56163	0.654214	0.541412	0.750627	0.720233	0.480014	0.792562	0.483433	0.599043	0.804247	0.524714	0.718807	0.450277	0.391097	0.458307	0.503491	0.528533	0.59924	0.677841	0.438393	0.514539	0.527015	0.690062	0.489611	0.514648	0.526593	0.567895	0.456565	0.598259	0.578827	0.538696	0.56737	0.67454
	HYA-12	L6-D14	0.783029	0.787333	0.873824	0.785365	0.701331	0	0.835374	0.708423	0.757325	0.434437	0.788879	0.470545	0.568334	0.368046	0.485036	0.825383	0.808091	0.412106	0.8496	0.468592	0.718396	0.481132	0.794634	0.838846	0.871922	0.812828	0.700908	0.779026	0.685514	0.849478	0.824641	0.868156	0.675036	0.666931	0.835596	0.786359	0.862269	0.545276	0.779335	0.462704	0.781806	0.545402	0.390316	0.856962	0.86123	0.878257	0.87291
	HYA-13	R7-D14	0.629022	0.562776	0.765699	0.73226	0.537731	0.835374	0	0.54613	0.632994	0.744343	0.649832	0.867528	0.604371	0.848649	0.675914	0.53877	0.642116	0.876543	0.724151	0.701282	0.795787	0.648395	0.574572	0.731073	0.606562	0.649307	0.61211	0.54448	0.628413	0.583137	0.54385	0.661098	0.730931	0.560943	0.572571	0.658241	0.57525	0.622485	0.53014	0.707689	0.62039	0.567487	0.707615	0.627624	0.593934	0.543825	0.761338
	HYA-14	L7-D14	0.450475	0.359136	0.70537	0.690624	0.358955	0.708423	0.54613	0	0.438784	0.640496	0.503368	0.755962	0.547264	0.730864	0.574906	0.662942	0.466127	0.754883	0.731988	0.490296	0.78007	0.504475	0.59602	0.815748	0.52605	0.769938	0.459017	0.399851	0.396739	0.50497	0.575168	0.559119	0.68696	0.452426	0.497034	0.525884	0.673956	0.511505	0.502942	0.482065	0.572843	0.4841	0.615255	0.574238	0.448541	0.572383	0.595967
	HYA-2	L1-D14	0.376562	0.447748	0.717733	0.758315	0.460572	0.757325	0.632994	0.438784	0	0.691921	0.395383	0.803447	0.593707	0.781208	0.628688	0.745537	0.357599	0.800197	0.768651	0.533587	0.786164	0.594219	0.663088	0.791596	0.483957	0.749088	0.549966	0.426943	0.307107	0.454756	0.591155	0.426492	0.707255	0.549129	0.408775	0.364258	0.771378	0.598758	0.53198	0.564234	0.59741	0.554327	0.67577	0.572266	0.407218	0.617318	0.465032
	HYA-3	R2-D14	0.711026	0.699811	0.818037	0.773738	0.639115	0.434437	0.744343	0.640496	0.691921	0	0.724639	0.264598	0.618765	0.252328	0.461991	0.771184	0.733773	0.254668	0.803416	0.392624	0.778628	0.442667	0.704389	0.844948	0.7659	0.794986	0.628795	0.699283	0.624619	0.767397	0.750592	0.777663	0.663447	0.608738	0.765894	0.720233	0.802893	0.487727	0.731742	0.371792	0.734034	0.469896	0.222182	0.760514	0.752155	0.784323	0.807885
	HYA-4	L2-D14	0.418987	0.522992	0.728107	0.763008	0.541878	0.788879	0.649832	0.503368	0.395383	0.724639	0	0.832896	0.634474	0.804649	0.661114	0.721071	0.39343	0.826432	0.765072	0.602203	0.846092	0.654676	0.675234	0.778551	0.522223	0.710243	0.51612	0.517265	0.409961	0.507711	0.588418	0.405103	0.665193	0.563413	0.437182	0.400512	0.758576	0.64247	0.554054	0.602007	0.602155	0.621421	0.702768	0.601229	0.439728	0.607026	0.476344
	HYA-5	R3-D14	0.822441	0.83582	0.886339	0.828451	0.760529	0.470545	0.867528	0.755962	0.803447	0.264598	0.832896	0	0.740615	0.17012	0.56253	0.854628	0.829734	0.16712	0.867603	0.475182	0.829711	0.550618	0.841006	0.909921	0.888087	0.885072	0.740326	0.822698	0.729716	0.888389	0.870011	0.894709	0.743451	0.725235	0.882086	0.82082	0.885729	0.5981	0.839157	0.44798	0.828342	0.604355	0.288971	0.889536	0.893834	0.883836	0.890003
	HYA-6	L3-D14	0.608813	0.476363	0.784377	0.676871	0.439255	0.568334	0.604371	0.547264	0.593707	0.618765	0.634474	0.740615	0	0.673384	0.581998	0.661734	0.684134	0.71129	0.719365	0.602055	0.775813	0.580814	0.566194	0.804791	0.657034	0.702989	0.572129	0.528817	0.61402	0.620773	0.641856	0.699352	0.68435	0.552818	0.620165	0.646548	0.68447	0.585469	0.59269	0.625769	0.608036	0.5179	0.588447	0.671681	0.638602	0.673804	0.772413
	HYA-7	R4-D14	0.8042	0.812504	0.878819	0.779769	0.728701	0.368046	0.848649	0.730864	0.781208	0.252328	0.804649	0.17012	0.673384	0	0.507136	0.839393	0.816735	0.109468	0.85063	0.413029	0.806635	0.482536	0.818707	0.891937	0.879755	0.862656	0.731841	0.803269	0.709752	0.866339	0.847237	0.879578	0.708762	0.699201	0.861454	0.802792	0.86601	0.564441	0.815772	0.390633	0.811091	0.570093	0.234246	0.872401	0.878212	0.877437	0.880464
	HYA-8	L4-D14	0.649273	0.636373	0.765365	0.736231	0.56163	0.485036	0.675914	0.574906	0.628688	0.461991	0.661114	0.56253	0.581998	0.507136	0	0.758477	0.679018	0.533438	0.787343	0.436811	0.768637	0.445539	0.672164	0.783192	0.704362	0.754581	0.577235	0.640186	0.580548	0.699413	0.667014	0.737173	0.651637	0.539162	0.684903	0.675414	0.789814	0.464289	0.648251	0.452683	0.455634	0.435755	0.434767	0.691549	0.682749	0.714936	0.766566
	HYA-9	R5-D14	0.744518	0.703773	0.818359	0.763053	0.654214	0.825383	0.53877	0.662942	0.745537	0.771184	0.721071	0.854628	0.661734	0.839393	0.758477	0	0.736786	0.868182	0.743982	0.773629	0.84912	0.726739	0.704991	0.811541	0.734273	0.739508	0.707569	0.702556	0.742369	0.731076	0.701673	0.786151	0.741535	0.678263	0.728907	0.765764	0.489258	0.693092	0.729586	0.773643	0.710777	0.674653	0.751178	0.732491	0.715615	0.707973	0.817731
PF-D0	HYB-1	R1-D0	0.402713	0.494919	0.733133	0.780079	0.541412	0.808091	0.642116	0.466127	0.357599	0.733773	0.39343	0.829734	0.684134	0.816735	0.679018	0.736786	0	0.834393	0.797757	0.585589	0.869106	0.635125	0.697758	0.866291	0.531165	0.813226	0.598394	0.514374	0.378172	0.511943	0.636087	0.404197	0.75307	0.625927	0.473959	0.299443	0.76649	0.655684	0.582191	0.601957	0.66194	0.62851	0.730031	0.625968	0.408204	0.642745	0.356591
	HYB-10	L5-D0	0.819506	0.831842	0.895302	0.82085	0.750627	0.412106	0.876543	0.754883	0.800197	0.254668	0.826432	0.16712	0.71129	0.109468	0.533438	0.868182	0.834393	0	0.871557	0.403209	0.812977	0.515266	0.838127	0.89738	0.896645	0.861799	0.750196	0.822933	0.727679	0.886407	0.864678	0.891733	0.73465	0.718448	0.878742	0.82033	0.89061	0.585959	0.836076	0.396426	0.83327	0.589795	0.269031	0.890452	0.894655	0.895689	0.895591
	HYB-11	R6-D0	0.750138	0.740925	0.812511	0.787227	0.720233	0.8496	0.724151	0.731988	0.768651	0.803416	0.765072	0.867603	0.719365	0.85063	0.787343	0.743982	0.797757	0.871557	0	0.790932	0.893104	0.77877	0.775729	0.829747	0.781653	0.824873	0.760848	0.760659	0.772835	0.773639	0.770713	0.785009	0.795129	0.736502	0.774276	0.79885	0.752756	0.771887	0.786813	0.786857	0.773454	0.749874	0.783723	0.778566	0.772718	0.794586	0.839575
	HYB-12	L6-D0	0.560825	0.541401	0.731419	0.742478	0.480014	0.468592	0.701282	0.490296	0.533587	0.392624	0.602203	0.475182	0.602055	0.413029	0.436811	0.773629	0.585589	0.403209	0.790932	0	0.772836	0.382337	0.70005	0.848673	0.633648	0.799478	0.528925	0.523062	0.491216	0.607825	0.640182	0.669863	0.685586	0.522691	0.601422	0.575731	0.773262	0.457783	0.577364	0.315053	0.657527	0.437831	0.369972	0.640007	0.605965	0.671842	0.685244
	HYB-13	R7-D0	0.799528	0.828327	0.909202	0.887019	0.792562	0.718396	0.795787	0.78007	0.786164	0.778628	0.846092	0.829711	0.775813	0.806635	0.768637	0.84912	0.869106	0.812977	0.893104	0.772836	0	0.736239	0.826802	0.639284	0.843378	0.772572	0.792771	0.775813	0.764586	0.821003	0.798582	0.846041	0.592736	0.71481	0.83371	0.831841	0.901552	0.723913	0.761171	0.791732	0.812745	0.749734	0.761842	0.855468	0.888557	0.820428	0.891888
	HYB-14	L7-D0	0.621438	0.594896	0.769819	0.704857	0.483433	0.481132	0.648395	0.504475	0.594219	0.442667	0.654676	0.550618	0.580814	0.482536	0.445539	0.726739	0.635125	0.515266	0.77877	0.382337	0.736239	0	0.666443	0.804646	0.676292	0.777723	0.546945	0.577595	0.522209	0.650955	0.645599	0.725692	0.663426	0.486828	0.65331	0.623521	0.773641	0.42391	0.620204	0.402485	0.627456	0.401623	0.408587	0.690101	0.67	0.68607	0.756656
	HYB-15	R8-D0	0.592706	0.524356	0.800475	0.766349	0.599043	0.794634	0.574572	0.59602	0.663088	0.704389	0.675234	0.841006	0.566194	0.818707	0.672164	0.704991	0.697758	0.838127	0.775729	0.70005	0.826802	0.666443	0	0.793822	0.608201	0.661607	0.636897	0.593685	0.645653	0.693413	0.63887	0.623461	0.747567	0.582331	0.64498	0.674993	0.744135	0.669095	0.633731	0.732369	0.633182	0.577041	0.707057	0.650936	0.614786	0.621926	0.78194
	HYB-2	L1-D0	0.765849	0.828436	0.716985	0.821913	0.804247	0.838846	0.731073	0.815748	0.791596	0.844948	0.778551	0.909921	0.804791	0.891937	0.783192	0.811541	0.866291	0.89738	0.829747	0.848673	0.639284	0.804646	0.793822	0	0.755949	0.660611	0.724343	0.768928	0.800851	0.741359	0.682655	0.755304	0.57442	0.763144	0.733077	0.789302	0.874977	0.781304	0.650067	0.84979	0.740445	0.775581	0.821297	0.781398	0.81241	0.693806	0.893914
	HYB-3	R2-D0	0.415617	0.434808	0.753046	0.805504	0.524714	0.871922	0.606562	0.52605	0.483957	0.7659	0.522223	0.888087	0.657034	0.879755	0.704362	0.734273	0.531165	0.896645	0.781653	0.633648	0.843378	0.676292	0.608201	0.755949	0	0.561433	0.543013	0.465469	0.51279	0.469621	0.524786	0.506402	0.744192	0.589708	0.45812	0.514461	0.754246	0.649143	0.499059	0.63002	0.618414	0.605512	0.773784	0.487148	0.455602	0.531895	0.617931
	HYB-4	L2-D0	0.702739	0.695701	0.869739	0.831438	0.718807	0.812828	0.649307	0.769938	0.749088	0.794986	0.710243	0.885072	0.702989	0.862656	0.754581	0.739508	0.813226	0.861799	0.824873	0.799478	0.772572	0.777723	0.661607	0.660611	0.561433	0	0.725207	0.703768	0.763837	0.739962	0.661649	0.735113	0.708058	0.690956	0.721366	0.768316	0.812608	0.712949	0.619857	0.795877	0.727404	0.700442	0.778805	0.640518	0.787142	0.643958	0.875683
	HYB-5	R3-D0	0.502611	0.502058	0.686902	0.715497	0.450277	0.700908	0.61211	0.459017	0.549966	0.628795	0.51612	0.740326	0.572129	0.731841	0.577235	0.707569	0.598394	0.750196	0.760848	0.528925	0.792771	0.546945	0.636897	0.724343	0.543013	0.725207	0	0.499426	0.523071	0.531549	0.549689	0.623258	0.655672	0.495868	0.518623	0.55878	0.756215	0.526541	0.433127	0.537746	0.596058	0.482693	0.61565	0.556041	0.528609	0.55745	0.682244
	HYB-6	L3-D0	0.448928	0.348651	0.713435	0.757994	0.391097	0.779026	0.54448	0.399851	0.426943	0.699283	0.517265	0.822698	0.528817	0.803269	0.640186	0.702556	0.514374	0.822933	0.760659	0.523062	0.775813	0.577595	0.593685	0.768928	0.465469	0.703768	0.499426	0	0.466037	0.419933	0.547556	0.537962	0.713933	0.497231	0.46594	0.490094	0.727593	0.596586	0.452789	0.551522	0.594665	0.521978	0.683356	0.558412	0.449831	0.498932	0.602668
	HYB-7	R4-D0	0.36393	0.463512	0.746899	0.750133	0.458307	0.685514	0.628413	0.396739	0.307107	0.624619	0.409961	0.729716	0.61402	0.709752	0.580548	0.742369	0.378172	0.727679	0.772835	0.491216	0.764586	0.522209	0.645653	0.800851	0.51279	0.763837	0.523071	0.466037	0	0.469501	0.579159	0.446906	0.712549	0.516578	0.45529	0.403731	0.77547	0.528238	0.55966	0.486027	0.624383	0.47817	0.605353	0.622407	0.412115	0.611588	0.477287
	HYB-8	L4-D0	0.466949	0.461091	0.740969	0.791747	0.503491	0.849478	0.583137	0.50497	0.454756	0.767397	0.507711	0.888389	0.620773	0.866339	0.699413	0.731076	0.511943	0.886407	0.773639	0.607825	0.821003	0.650955	0.693413	0.741359	0.469621	0.739962	0.531549	0.419933	0.469501	0	0.508429	0.516228	0.705737	0.550146	0.435529	0.50964	0.766787	0.663036	0.508267	0.631076	0.613421	0.615505	0.755278	0.588061	0.468085	0.538241	0.596015
	HYB-9	R5-D0	0.579997	0.556593	0.733225	0.767363	0.528533	0.824641	0.54385	0.575168	0.591155	0.750592	0.588418	0.870011	0.641856	0.847237	0.667014	0.701673	0.636087	0.864678	0.770713	0.640182	0.798582	0.645599	0.63887	0.682655	0.524786	0.661649	0.549689	0.547556	0.579159	0.508429	0	0.587229	0.706283	0.555703	0.520263	0.608562	0.740524	0.610084	0.465276	0.666728	0.58841	0.58515	0.712481	0.594745	0.573123	0.504517	0.72507
	HYB16	L8-D0	0.415945	0.512227	0.762909	0.837608	0.59924	0.868156	0.661098	0.559119	0.426492	0.777663	0.405103	0.894709	0.699352	0.879578	0.737173	0.786151	0.404197	0.891733	0.785009	0.669863	0.846041	0.725692	0.623461	0.755304	0.506402	0.735113	0.623258	0.537962	0.446906	0.516228	0.587229	0	0.780183	0.629559	0.468659	0.409506	0.790543	0.680503	0.563847	0.688562	0.665311	0.678962	0.77761	0.606615	0.463929	0.585301	0.486422
PC-D14	SHA-1	R9-D14	0.716026	0.750638	0.829014	0.768576	0.677841	0.675036	0.730931	0.68696	0.707255	0.663447	0.665193	0.743451	0.68435	0.708762	0.651637	0.741535	0.75307	0.73465	0.795129	0.685586	0.592736	0.663426	0.747567	0.57442	0.744192	0.708058	0.655672	0.713933	0.712549	0.705737	0.706283	0.780183	0	0.638279	0.726961	0.742721	0.800827	0.612796	0.708422	0.682827	0.693658	0.64001	0.64716	0.78525	0.805323	0.735141	0.82196
	SHA-10	L13-D14	0.557219	0.500741	0.732536	0.71135	0.438393	0.666931	0.560943	0.452426	0.549129	0.608738	0.563413	0.725235	0.552818	0.699201	0.539162	0.678263	0.625927	0.718448	0.736502	0.522691	0.71481	0.486828	0.582331	0.763144	0.589708	0.690956	0.495868	0.497231	0.516578	0.550146	0.555703	0.629559	0.638279	0	0.564676	0.602982	0.692974	0.461447	0.528101	0.551456	0.548087	0.444574	0.566216	0.630749	0.606066	0.577083	0.714156
	SHA-11	R14-D14	0.426928	0.475139	0.662579	0.711093	0.514539	0.835596	0.572571	0.497034	0.408775	0.765894	0.437182	0.882086	0.620165	0.861454	0.684903	0.728907	0.473959	0.878742	0.774276	0.601422	0.83371	0.65331	0.64498	0.733077	0.45812	0.721366	0.518623	0.46594	0.45529	0.435529	0.520263	0.468659	0.726961	0.564676	0	0.454566	0.760547	0.644037	0.46821	0.616966	0.607134	0.595931	0.736438	0.479179	0.366192	0.535689	0.556632
	SHA-12	L14-D14	0.357351	0.505947	0.731264	0.793216	0.527015	0.786359	0.658241	0.525884	0.364258	0.720233	0.400512	0.82082	0.646548	0.802792	0.675414	0.765764	0.299443	0.82033	0.79885	0.575731	0.831841	0.623521	0.674993	0.789302	0.514461	0.768316	0.55878	0.490094	0.403731	0.50964	0.608562	0.409506	0.742721	0.602982	0.454566	0	0.798314	0.654215	0.546591	0.593239	0.644896	0.587835	0.707328	0.604274	0.444258	0.607191	0.354392
	SHA-13	R15-D14	0.77306	0.714538	0.828792	0.778112	0.690062	0.862269	0.57525	0.673956	0.771378	0.802893	0.758576	0.885729	0.68447	0.86601	0.789814	0.489258	0.76649	0.89061	0.752756	0.773262	0.901552	0.773641	0.744135	0.874977	0.754246	0.812608	0.756215	0.727593	0.77547	0.766787	0.740524	0.790543	0.800827	0.692974	0.760547	0.798314	0	0.731968	0.755721	0.801831	0.757371	0.734012	0.785874	0.771243	0.727915	0.739426	0.817525
	SHA-14	L15-D14	0.625749	0.61716	0.773809	0.737797	0.489611	0.545276	0.622485	0.511505	0.598758	0.487727	0.64247	0.5981	0.585469	0.564441	0.464289	0.693092	0.655684	0.585959	0.771887	0.457783	0.723913	0.42391	0.669095	0.781304	0.649143	0.712949	0.526541	0.596586	0.528238	0.663036	0.610084	0.680503	0.612796	0.461447	0.644037	0.654215	0.731968	0	0.595487	0.489203	0.622061	0.409151	0.459013	0.700191	0.708328	0.651542	0.762585
	SHA-15	R16-D14	0.507527	0.479683	0.691443	0.720443	0.514648	0.779335	0.53014	0.502942	0.53198	0.731742	0.554054	0.839157	0.59269	0.815772	0.648251	0.729586	0.582191	0.836076	0.786813	0.577364	0.761171	0.620204	0.633731	0.650067	0.499059	0.619857	0.433127	0.452789	0.55966	0.508267	0.465276	0.563847	0.708422	0.528101	0.46821	0.546591	0.755721	0.595487	0	0.611797	0.589234	0.530679	0.698317	0.5359	0.497694	0.394831	0.684684
	SHA-16	L16-D14	0.574913	0.556545	0.751788	0.763255	0.526593	0.462704	0.707689	0.482065	0.564234	0.371792	0.602007	0.44798	0.625769	0.390633	0.452683	0.773643	0.601957	0.396426	0.786857	0.315053	0.791732	0.402485	0.732369	0.84979	0.63002	0.795877	0.537746	0.551522	0.486027	0.631076	0.666728	0.688562	0.682827	0.551456	0.616966	0.593239	0.801831	0.489203	0.611797	0	0.681817	0.421618	0.35296	0.678519	0.629739	0.68819	0.698875
	SHA-2	L9-D14	0.628821	0.580332	0.757455	0.76069	0.567895	0.781806	0.62039	0.572843	0.59741	0.734034	0.602155	0.828342	0.608036	0.811091	0.455634	0.710777	0.66194	0.83327	0.773454	0.657527	0.812745	0.627456	0.633182	0.740445	0.618414	0.727404	0.596058	0.594665	0.624383	0.613421	0.58841	0.665311	0.693658	0.548087	0.607134	0.644896	0.757371	0.622061	0.589234	0.681817	0	0.598082	0.706046	0.656407	0.64463	0.607143	0.748369
	SHA-3	R10-D14	0.56447	0.518774	0.76809	0.73782	0.456565	0.545402	0.567487	0.4841	0.554327	0.469896	0.621421	0.604355	0.5179	0.570093	0.435755	0.674653	0.62851	0.589795	0.749874	0.437831	0.749734	0.401623	0.577041	0.775581	0.605512	0.700442	0.482693	0.521978	0.47817	0.615505	0.58515	0.678962	0.64001	0.444574	0.595931	0.587835	0.734012	0.409151	0.530679	0.421618	0.598082	0	0.455286	0.661702	0.615988	0.584418	0.741229
	SHA-4	L10-D14	0.705453	0.694698	0.809682	0.721356	0.598259	0.390316	0.707615	0.615255	0.67577	0.222182	0.702768	0.288971	0.588447	0.234246	0.434767	0.751178	0.730031	0.269031	0.783723	0.369972	0.761842	0.408587	0.707057	0.821297	0.773784	0.778805	0.61565	0.683356	0.605353	0.755278	0.712481	0.77761	0.64716	0.566216	0.736438	0.707328	0.785874	0.459013	0.698317	0.35296	0.706046	0.455286	0	0.756477	0.761322	0.743792	0.813054
	SHA-5	R11-D14	0.544997	0.502237	0.627487	0.732119	0.578827	0.856962	0.627624	0.574238	0.572266	0.760514	0.601229	0.889536	0.671681	0.872401	0.691549	0.732491	0.625968	0.890452	0.778566	0.640007	0.855468	0.690101	0.650936	0.781398	0.487148	0.640518	0.556041	0.558412	0.622407	0.588061	0.594745	0.606615	0.78525	0.630749	0.479179	0.604274	0.771243	0.700191	0.5359	0.678519	0.656407	0.661702	0.756477	0	0.478795	0.596928	0.690939
	SHA-6	L11-D14	0.403422	0.419432	0.68594	0.716045	0.538696	0.86123	0.593934	0.448541	0.407218	0.752155	0.439728	0.893834	0.638602	0.878212	0.682749	0.715615	0.408204	0.894655	0.772718	0.605965	0.888557	0.67	0.614786	0.81241	0.455602	0.787142	0.528609	0.449831	0.412115	0.468085	0.573123	0.463929	0.805323	0.606066	0.366192	0.444258	0.727915	0.708328	0.497694	0.629739	0.64463	0.615988	0.761322	0.478795	0	0.55321	0.506555
	SHA-7	R12-D14	0.591996	0.566129	0.758637	0.812102	0.56737	0.878257	0.543825	0.572383	0.617318	0.784323	0.607026	0.883836	0.673804	0.877437	0.714936	0.707973	0.642745	0.895689	0.794586	0.671842	0.820428	0.68607	0.621926	0.693806	0.531895	0.643958	0.55745	0.498932	0.611588	0.538241	0.504517	0.585301	0.735141	0.577083	0.535689	0.607191	0.739426	0.651542	0.394831	0.68819	0.607143	0.584418	0.743792	0.596928	0.55321	0	0.711473
	SHA-8	L12-D14	0.506235	0.615177	0.779749	0.833422	0.67454	0.87291	0.761338	0.595967	0.465032	0.807885	0.476344	0.890003	0.772413	0.880464	0.766566	0.817731	0.356591	0.895591	0.839575	0.685244	0.891888	0.756656	0.78194	0.893914	0.617931	0.875683	0.682244	0.602668	0.477287	0.596015	0.72507	0.486422	0.82196	0.714156	0.556632	0.354392	0.817525	0.762585	0.684684	0.698875	0.748369	0.741229	0.813054	0.690939	0.506555	0.711473	0
	SHA-9	R13-D14	0.598477	0.532651	0.763533	0.596562	0.466945	0.502492	0.576127	0.460615	0.582454	0.477515	0.639183	0.586026	0.490907	0.535351	0.431945	0.692378	0.627139	0.5736	0.752378	0.437464	0.736548	0.362528	0.57101	0.802762	0.666027	0.734641	0.513261	0.541569	0.506247	0.664786	0.625798	0.708025	0.659202	0.452933	0.633782	0.631742	0.737757	0.39907	0.581227	0.456758	0.611854	0.362399	0.425335	0.673803	0.617153	0.650924	0.755926
PC-D0	SHB-1	R9-D0	0.501078	0.460867	0.731239	0.755414	0.437905	0.653984	0.630341	0.414801	0.470386	0.591932	0.560948	0.699522	0.568794	0.67138	0.53657	0.73125	0.52648	0.695746	0.764688	0.454689	0.718268	0.488686	0.619193	0.772713	0.528631	0.729465	0.492284	0.426059	0.455576	0.506962	0.54829	0.585279	0.637445	0.442923	0.522892	0.543962	0.76667	0.488195	0.527997	0.48039	0.597405	0.469915	0.577324	0.595784	0.552013	0.598065	0.648472
	SHB-10	L13-D0	0.553743	0.556421	0.737015	0.740457	0.535467	0.677157	0.653088	0.537483	0.580365	0.649643	0.596208	0.749121	0.584324	0.711087	0.362281	0.749288	0.630543	0.733842	0.785544	0.566562	0.780755	0.600965	0.622508	0.740877	0.595728	0.699831	0.536506	0.579849	0.56234	0.610485	0.605768	0.648624	0.653332	0.55621	0.616132	0.617221	0.791078	0.582407	0.570021	0.57167	0.363841	0.55986	0.616157	0.59593	0.613569	0.628681	0.718914
	SHB-11	R14-D0	0.389061	0.508299	0.687563	0.703342	0.545789	0.760859	0.690069	0.479565	0.322551	0.71506	0.400003	0.820121	0.653677	0.792314	0.646277	0.781986	0.301736	0.814763	0.781951	0.534417	0.840238	0.632151	0.720088	0.828743	0.525544	0.798755	0.53804	0.505697	0.381452	0.499177	0.643046	0.445284	0.768447	0.604739	0.424755	0.334389	0.789227	0.647204	0.537448	0.582632	0.675586	0.637771	0.701321	0.573969	0.356971	0.67056	0.386359
	SHB-12	L14-D0	0.399362	0.463692	0.720444	0.77362	0.541319	0.832918	0.686778	0.491262	0.358805	0.776326	0.392368	0.87528	0.647546	0.857075	0.72032	0.756783	0.290316	0.878604	0.767536	0.59125	0.879496	0.686315	0.705222	0.860473	0.519172	0.809756	0.615672	0.466054	0.419214	0.480601	0.64654	0.413063	0.797413	0.624258	0.455069	0.338258	0.765988	0.710405	0.577283	0.623059	0.674112	0.644494	0.75926	0.598888	0.37722	0.644258	0.39212
	SHB-13	R15-D0	0.567525	0.511921	0.719456	0.764153	0.569774	0.886938	0.632757	0.56492	0.623753	0.789318	0.645233	0.910756	0.703262	0.899	0.710027	0.756976	0.633543	0.913598	0.793492	0.672361	0.88722	0.696095	0.640226	0.814787	0.488201	0.657343	0.577445	0.586432	0.637566	0.635737	0.609006	0.654659	0.826203	0.641694	0.562756	0.654365	0.760302	0.724163	0.573032	0.69003	0.66417	0.658977	0.786821	0.44606	0.493042	0.626849	0.7176
	SHB-14	L15-D0	0.529058	0.442903	0.745634	0.761596	0.505862	0.806932	0.60374	0.534654	0.606685	0.732752	0.620741	0.8525	0.593431	0.827011	0.65723	0.719447	0.639491	0.843284	0.779644	0.616693	0.85778	0.638116	0.57591	0.817932	0.505164	0.572527	0.595394	0.511479	0.605845	0.581076	0.604622	0.63154	0.772818	0.574577	0.568552	0.640643	0.727435	0.662389	0.587314	0.662149	0.640878	0.606648	0.719271	0.493041	0.570706	0.627929	0.72197
	SHB-15	R16-D0	0.499893	0.423457	0.73041	0.74146	0.382568	0.686389	0.548152	0.365948	0.501534	0.631923	0.56438	0.734209	0.539334	0.710923	0.5926	0.690103	0.575636	0.734912	0.755073	0.490761	0.768427	0.499299	0.525251	0.772714	0.527305	0.709726	0.435086	0.429794	0.473038	0.525811	0.516118	0.573377	0.678809	0.460554	0.523596	0.541925	0.709229	0.544402	0.464654	0.546464	0.550922	0.480336	0.610168	0.59157	0.520003	0.503425	0.67675
	SHB-16	L16-D0	0.519311	0.522581	0.73458	0.751964	0.516955	0.737948	0.668447	0.47897	0.503788	0.677323	0.486595	0.773491	0.641861	0.741876	0.619586	0.732406	0.515214	0.765137	0.750166	0.547545	0.837996	0.619348	0.717943	0.715674	0.550723	0.764406	0.49318	0.507933	0.531379	0.531692	0.62502	0.601612	0.575663	0.573677	0.535296	0.5544	0.744042	0.572999	0.569252	0.548009	0.65407	0.592855	0.664456	0.64817	0.560571	0.635268	0.625061
	SHB-2	L9-D0	0.603423	0.52347	0.759717	0.761405	0.527732	0.775244	0.617444	0.529203	0.613836	0.724876	0.623864	0.833409	0.558478	0.797788	0.457353	0.744587	0.640513	0.81896	0.770674	0.639814	0.834331	0.630605	0.599416	0.791856	0.623219	0.775007	0.600011	0.565158	0.593202	0.604184	0.608237	0.676762	0.743162	0.550547	0.620997	0.661687	0.739876	0.65008	0.576916	0.652835	0.338955	0.616514	0.710519	0.656708	0.588142	0.598551	0.744012
	SHB-3	R10-D0	0.726334	0.73282	0.860833	0.796234	0.681358	0.567346	0.789862	0.676315	0.744316	0.512812	0.785091	0.541711	0.657527	0.526805	0.543231	0.802707	0.779092	0.531868	0.822046	0.575553	0.806064	0.581584	0.723302	0.839098	0.783051	0.795409	0.69929	0.744421	0.69303	0.823661	0.78769	0.817242	0.64444	0.645906	0.806845	0.773725	0.848517	0.579313	0.770003	0.578984	0.759313	0.548601	0.513473	0.813701	0.805004	0.818165	0.862779
	SHB-4	L10-D0	0.488438	0.484812	0.701631	0.741284	0.561606	0.820403	0.578732	0.534937	0.568076	0.747657	0.577	0.858242	0.652905	0.840399	0.650766	0.73521	0.609383	0.855848	0.772822	0.636245	0.799607	0.665681	0.608806	0.680907	0.431065	0.534874	0.506355	0.500798	0.585226	0.530728	0.536778	0.589844	0.696064	0.590255	0.50918	0.58597	0.771722	0.656882	0.43601	0.631902	0.613141	0.593547	0.722699	0.430576	0.510556	0.507429	0.690527
	SHB-5	R11-D0	0.734734	0.721903	0.803257	0.743748	0.710734	0.826893	0.606934	0.725847	0.775127	0.789041	0.743463	0.875894	0.702358	0.852967	0.726372	0.550429	0.795394	0.87925	0.795371	0.773804	0.806661	0.761522	0.726104	0.742361	0.745929	0.750667	0.700868	0.726847	0.779798	0.737301	0.694476	0.739643	0.760153	0.652906	0.688723	0.764749	0.593078	0.75455	0.676242	0.804852	0.735979	0.730472	0.777452	0.698914	0.682396	0.727817	0.823968
	SHB-6	L11-D0	0.645502	0.593813	0.75542	0.515891	0.518397	0.491045	0.642679	0.52026	0.623279	0.482036	0.655815	0.589835	0.53259	0.514052	0.438995	0.726341	0.654271	0.549964	0.760606	0.417364	0.766389	0.38173	0.657283	0.811183	0.69127	0.774801	0.5614	0.613328	0.533507	0.700728	0.643328	0.742515	0.672566	0.496484	0.651313	0.676585	0.754463	0.429809	0.620487	0.438887	0.650049	0.405049	0.421436	0.691918	0.656061	0.710727	0.760681
	SHB-7	R12-D0	0.400541	0.518003	0.759456	0.822779	0.580617	0.859782	0.666849	0.532362	0.41534	0.771633	0.401793	0.872744	0.677946	0.864326	0.732743	0.780022	0.310711	0.879472	0.802168	0.64251	0.846298	0.694699	0.644306	0.803839	0.483788	0.742433	0.583385	0.517114	0.424063	0.519768	0.594109	0.37199	0.78687	0.62028	0.46792	0.272198	0.799251	0.685603	0.538446	0.661569	0.670945	0.648894	0.76499	0.613044	0.427728	0.597206	0.374726
	SHB-8	L12-D0	0.47582	0.514855	0.765144	0.812149	0.549616	0.79232	0.603692	0.498509	0.497909	0.728356	0.503119	0.818663	0.666248	0.797164	0.665605	0.742589	0.542387	0.818218	0.801747	0.597596	0.823221	0.635141	0.672974	0.762395	0.490504	0.74143	0.519075	0.465384	0.510901	0.474962	0.550383	0.537061	0.718166	0.582814	0.476957	0.519249	0.771229	0.63095	0.515029	0.58909	0.660277	0.545842	0.70273	0.634975	0.504139	0.54182	0.618652
	SHB-9	R13-D0	0.472116	0.386964	0.738284	0.752944	0.468264	0.816019	0.520274	0.443736	0.533804	0.72893	0.565624	0.865811	0.573857	0.840441	0.644192	0.699312	0.583938	0.856436	0.756689	0.59062	0.784691	0.592661	0.514179	0.736443	0.484967	0.645817	0.519187	0.458635	0.51905	0.517007	0.501394	0.555258	0.728231	0.467971	0.488031	0.574463	0.704805	0.626292	0.446317	0.636284	0.546352	0.513185	0.725469	0.534038	0.486652	0.470989	0.683372
[truncated: 17 more columns]

## Sheet: alpha diversity indices 
index	sample name	observed species	shannon	simpson	chao	ace	goods_coverage	pielou	pd
HYB-1	R1-D0	1042	6.02316	0.905656	1664.54	1682.85	0.994503	0.600805	144.581
HYB-2	L1-D0	883	5.97157	0.962705	1283.57	1361.68	0.995584	0.610198	115.774
HYB-3	R2-D0	1022	6.78722	0.970165	1547.2	1609.23	0.99419	0.678913	147.059
HYB-4	L2-D0	993	7.0875	0.981247	1597.61	1679.84	0.994903	0.711907	133.491
HYB-5	R3-D0	983	7.26462	0.982609	1392.79	1539.41	0.99514	0.73077	140.177
HYB-6	L3-D0	1036	7.45879	0.981029	1620.36	1673.43	0.994612	0.744627	150.206
HYB-7	R4-D0	1025	6.91134	0.954633	1637.38	1804.1	0.994012	0.691037	126.916
HYB-8	L4-D0	1024	7.30855	0.975223	1575.55	1767.6	0.994536	0.730855	147.397
HYB-9	R5-D0	1094	7.73117	0.986649	1647.78	1785.36	0.994682	0.765811	145.974
HYB-10	L5-D0	1666	7.17951	0.968628	2060.19	1942.54	0.994213	0.670846	187.659
HYB-11	R6-D0	1285	7.84091	0.988326	1853.64	1985.83	0.993504	0.759222	178.889
HYB-12	L6-D0	1241	7.55389	0.978694	1767.77	1830.02	0.994677	0.735008	170.204
HYB-13	R7-D0	674	5.09518	0.854228	1217.46	1496.6	0.994876	0.542236	118.574
HYB-14	L7-D0	1270	7.82057	0.988624	1869.42	2055.24	0.99343	0.758497	167.631
HYB-15	R8-D0	1057	7.55621	0.989506	1494.17	1568.59	0.995344	0.752179	148.127
HYB16	L8-D0	968	6.28035	0.939788	1417.8	1528.79	0.99474	0.633173	121.171
SHB-1	R9-D0	1156	7.78037	0.983289	1609.93	1674.19	0.99497	0.764661	159.902
SHB-2	L9-D0	1116	8.09756	0.989517	1544.91	1628.97	0.995383	0.799828	127.022
SHB-3	R10-D0	1263	7.16028	0.962185	1705.64	1850.25	0.99427	0.694995	161.728
SHB-4	L10-D0	1076	6.82932	0.971068	1607.88	1775.55	0.994368	0.678086	128.323
SHB-5	R11-D0	954	3.12026	0.545237	1454.92	1557.46	0.995789	0.315246	138.199
SHB-6	L11-D0	1281	8.34233	0.990175	1742.84	1796.33	0.995382	0.808126	166.185
SHB-7	R12-D0	986	5.96258	0.900482	1578.54	1578.65	0.994601	0.599529	133.989
SHB-8	L12-D0	987	6.4125	0.965135	1728.87	1763.56	0.994531	0.644673	121.682
SHB-9	R13-D0	1223	8.07501	0.987007	1835.72	1873.67	0.994013	0.787329	141.224
SHB-10	L13-D0	1187	7.47934	0.982407	1842.8	1937.12	0.994214	0.732328	154.956
SHB-11	R14-D0	1236	6.85843	0.931039	1861.88	1919.9	0.994039	0.667717	172.348
SHB-12	L14-D0	1163	6.78768	0.925113	1758.56	1849.6	0.993349	0.666528	158.637
SHB-13	R15-D0	1064	6.01727	0.912201	1691.45	1835.79	0.994019	0.598418	142.037
SHB-14	L15-D0	1070	6.24797	0.93882	1745.07	1902.4	0.994184	0.620861	136.255
SHB-15	R16-D0	1245	8.05156	0.987499	1790.33	1952.23	0.994214	0.783078	160.3
SHB-16	L16-D0	1105	6.98203	0.963888	1677.17	1823.3	0.994541	0.690618	134.537
HYA-1	R1-D14	1415	4.65148	0.837888	2145.54	2132.14	0.993496	0.444413	182.421
HYA-2	L1-D14	1528	7.09308	0.948763	2259.8	2441.33	0.991642	0.670587	185.554
HYA-3	R2-D14	1569	7.51043	0.980936	2226.15	2349.54	0.992862	0.707488	182.344
HYA-4	L2-D14	1515	6.95867	0.93253	2127.53	2219.22	0.992732	0.658647	197.116
HYA-5	R3-D14	1400	6.74755	0.966152	1884.45	1821.38	0.994498	0.645623	183.618
HYA-6	L3-D14	1430	8.62049	0.994277	1859	1934.21	0.994976	0.822425	182.8
HYA-7	R4-D14	2127	7.32631	0.970761	2678.5	2744.67	0.987877	0.662738	228.597
HYA-8	L4-D14	1427	7.78507	0.988557	2093.18	2172.19	0.993361	0.742938	169.967
HYA-9	R5-D14	952	2.35315	0.382832	1407.89	1497.6	0.995733	0.237817	122.67
HYA-10	L5-D14	1938	8.26706	0.978519	2402.58	2309.59	0.993913	0.757032	211.175
HYA-11	R6-D14	1229	7.2704	0.95915	1920.95	2098.8	0.99331	0.70839	149.967
HYA-12	L6-D14	1368	7.86299	0.988355	1988.03	2111.98	0.993361	0.754761	152.55
HYA-13	R7-D14	1003	4.59671	0.735342	1743.61	1857.8	0.994775	0.461049	130.045
HYA-14	L7-D14	1000	6.33767	0.917363	1735.78	1807.64	0.994586	0.635942	118.033
C	R8-D14	1487	8.22681	0.981566	2052.86	2152.96	0.993053	0.667228	159.272
B	L8-D14	1206	6.82975	0.95194	1785.61	1957.72	0.993105	0.780666	166.111
SHA-1	R9-D14	1406	7.60642	0.976988	2007.33	2062.32	0.993247	0.727374	159.543
SHA-2	L9-D14	1505	8.06461	0.990459	2173.56	2300.2	0.992165	0.764016	193.86
SHA-3	R10-D14	1079	7.26849	0.982487	1665.49	1849.32	0.994686	0.721404	148.96
SHA-4	L10-D14	1437	7.57611	0.980597	2139.67	2323.42	0.992883	0.722302	177.882
SHA-5	R11-D14	1114	5.77826	0.918823	1733.54	1818.6	0.994462	0.570887	143.42
SHA-6	L11-D14	1118	7.02621	0.959198	1633.17	1742.93	0.994611	0.69383	165.215
SHA-7	R12-D14	1022	7.08828	0.982947	1649.25	1744.85	0.994055	0.709028	139.346
SHA-8	L12-D14	1059	4.92688	0.789291	1671.04	1692.76	0.99397	0.490311	128.198
SHA-9	R13-D14	1526	8.43615	0.991825	2084.76	2192.57	0.993521	0.797704	163.749
SHA-10	L13-D14	1472	8.39657	0.991457	2032.03	2085.14	0.993659	0.797883	166.686
SHA-11	R14-D14	1066	6.93278	0.959122	1582.29	1749.78	0.993956	0.689281	129.025
SHA-12	L14-D14	1063	6.07136	0.896046	1615.71	1719.92	0.993415	0.60388	139.552
SHA-13	R15-D14	968	2.63383	0.483907	1544.01	1570.63	0.995403	0.265538	119.424
SHA-14	L15-D14	1231	6.34082	0.941127	1763.4	1835.74	0.994678	0.617676	140.861
SHA-15	R16-D14	1165	7.30902	0.980696	1658.21	1712.18	0.995244	0.717548	156.138
SHA-16	L16-D14	934	6.88909	0.971181	1265.32	1383.94	0.996175	0.698176	135.728
﻿average		1205.22	6.85715	0.932091	1771.16	1865.99	0.994129	0.670511	153.297
