# Supplementary material for: Effects of Sodium Hyaluronate Eye Drops With or Without Preservatives on Ocular Surface Bacterial Microbiota
Source: Front Med (Lausanne). 2022 Feb 14;9:793565. doi: 10.3389/fmed.2022.793565 (PMC8896347; doi:10.3389/fmed.2022.793565)
Supplement: Supplementary file 5 [file Table_4.XLSX]

## Sheet: TOP30-genus
AVG-D0	AVG-D14	PF-R-D0	PF-L-D0	PC-R-D0	PC-L-D0	PF-R-D14	PF-L-D14	PC-R-D14	PC-L-D14
Catenovulum	Catenovulum	Catenovulum	Catenovulum	Catenovulum	Catenovulum	Bacteroides	Catenovulum	Catenovulum	Catenovulum
Corynebacterium_1	Bacteroides	Sphingomonas	Bacteroides	Corynebacterium_1	Corynebacterium_1	Catenovulum	Bacteroides	Staphylococcus	Bacteroides
Sphingomonas	Faecalibacterium	Acinetobacter	Faecalibacterium	Sphingomonas	Sphingomonas	Faecalibacterium	Sphingomonas	Sphingomonas	Faecalibacterium
Bacteroides	Sphingomonas	Bacteroides	Sphingomonas	Escherichia-Shigella	Bacteroides	Megamonas	Faecalibacterium	Bacteroides	Sphingomonas
Faecalibacterium	Staphylococcus	Corynebacterium_1	Bradyrhizobium	Alteromonas	Neisseria	Escherichia-Shigella	Akkermansia	Corynebacterium_1	Alteromonas
Alteromonas	Escherichia-Shigella	Alteromonas	Prevotella_9	Bacteroides	Staphylococcus	Sphingomonas	Corynebacterium_1	Pseudomonas	Prevotella_9
Bradyrhizobium	Megamonas	Pseudomonas	Corynebacterium_1	Staphylococcus	Escherichia-Shigella	Staphylococcus	Staphylococcus	Acinetobacter	Megamonas
Escherichia-Shigella	Alteromonas	Faecalibacterium	Mycoplasma	Faecalibacterium	Pseudomonas	Prevotella_9	Pseudomonas	Bradyrhizobium	Escherichia-Shigella
Acinetobacter	Prevotella_9	Bradyrhizobium	Acinetobacter	Bradyrhizobium	Alteromonas	Gemmatimonas	Alteromonas	Faecalibacterium	Staphylococcus
Staphylococcus	Pseudomonas	Staphylococcus	Pseudomonas	Flavobacterium	Faecalibacterium	Akkermansia	Escherichia-Shigella	Escherichia-Shigella	Pseudomonas
Pseudomonas	Corynebacterium_1	Gemmatimonas	Megamonas	Acinetobacter	Bradyrhizobium	Corynebacterium_1	Gemmatimonas	Alteromonas	Acinetobacter
Prevotella_9	Akkermansia	Chryseobacterium	Alteromonas	Bifidobacterium	Mycoplasma	Bifidobacterium	Megamonas	Prevotella_9	Neisseria
Akkermansia	Bradyrhizobium	Flavobacterium	Escherichia-Shigella	Denitromonas	Akkermansia	Bradyrhizobium	Prevotella_9	Cutibacterium	SM1A02
Gemmatimonas	Acinetobacter	SM1A02	Bacillus	Acidothermus	Acinetobacter	Lachnoclostridium	SM1A02	Pseudolabrys	Bradyrhizobium
Megamonas	Gemmatimonas	Denitromonas	Roseburia	Akkermansia	Prevotella_9	Pseudomonas	Lactobacillus	Megamonas	Akkermansia
Mycoplasma	SM1A02	Escherichia-Shigella	Hafnia-Obesumbacterium	Megamonas	Gemmatimonas	Alteromonas	Bradyrhizobium	Curvibacter	Caulobacter
Neisseria	Bifidobacterium	Akkermansia	Staphylococcus	Singulisphaera	Acidothermus	Alistipes	Acinetobacter	Acidothermus	Denitromonas
Flavobacterium	Lachnoclostridium	Singulisphaera	Gemmatimonas	Prevotella_9	Lactobacillus	Lachnospira	Neisseria	Lactobacillus	Lachnoclostridium
Denitromonas	Lactobacillus	Bryobacter	Akkermansia	Pseudomonas	Megamonas	Dialister	NK4A136_group	Paracoccus	Paracoccus
Acidothermus	Neisseria	Megamonas	Lactobacillus	Alistipes	Hafnia-Obesumbacterium	Phascolarctobacterium	Streptomyces	Candidatus_Solibacter	Bifidobacterium
Bifidobacterium	Acidothermus	Paracoccus	Lachnoclostridium	Gemmatimonas	Paracoccus	Subdoligranulum	Lachnoclostridium	Streptomyces	Dialister
Lactobacillus	Streptomyces	Prevotella_9	Bifidobacterium	Hafnia-Obesumbacterium	SM1A02	Acinetobacter	Denitromonas	Brevundimonas	Gemmatimonas
Hafnia-Obesumbacterium	Denitromonas	Stenotrophomonas	Kosakonia	Ruminococcus_gnavus_group	Denitromonas	Eubacterium_coprostanoligenes_group	Bifidobacterium	Gemmatimonas	Acidothermus
SM1A02	Paracoccus	Roseomonas	Phascolarctobacterium	Paracoccus	Streptococcus	Ruminococcus_torques_group	Vibrio	Akkermansia	Corynebacterium_1
Singulisphaera	Dialister	Acidothermus	Streptomyces	Bryobacter	Streptomyces	SM1A02	Singulisphaera	Stenotrophomonas	Lactobacillus
Bacillus	Cutibacterium	Mycobacterium	Neisseria	Candidatus_Solibacter	Candidatus_Solibacter	Ruminococcaceae_UCG-002	Blautia	SM1A02	Vibrio
Paracoccus	Vibrio	Candidatus_Solibacter	Vibrio	Streptomyces	Jatrophihabitans	Parasutterella	Acidothermus	Vibrio	Streptococcus
Roseburia	Pseudolabrys	Lachnospiraceae_NK4A136_group	SM1A02	SM1A02	Vibrio	NK4A136_group	Hafnia-Obesumbacterium	Hafnia-Obesumbacterium	Subdoligranulum
Vibrio	Hafnia-Obesumbacterium	Vibrio	Nocardia	Collinsella	Bifidobacterium	Kosakonia	Alloprevotella	Bifidobacterium	Hafnia-Obesumbacterium
Streptomyces	NK4A136_group	Bacillus	Singulisphaera	Lactobacillus	Singulisphaera	Acidothermus	Bryobacter	Pelomonas	Cutibacterium
			Relative abundance > 1%

## Sheet: indicator-PF-R
Species	PF-R-D0	PF-R-D14	p_value	PF-R-D0_abun	PF-R-D14_abun	Domain	Phylum	Class	Order	Family	Genus
Veillonella_ratti	0.00241257	0.993566	0.001	0.001175	0.181462	Bacteria	Firmicutes	Negativicutes	Selenomonadales	Veillonellaceae	Veillonella
Dickeya_zeae	0.920611	0.0595417	0.001	0.04595	0.0039625	Bacteria	Proteobacteria	Gammaproteobacteria	Enterobacteriales	Enterobacteriaceae	Dickeya
Bacteroides_sp_35BE34	0.000900986	0.868693	0.001	0.0002375	0.0327125	Bacteria	Bacteroidetes	Bacteroidia	Bacteroidales	Bacteroidaceae	Bacteroides
Streptococcus_pneumoniae	0.918332	0.081668	0.003	0.245275	0.0218125	Bacteria	Firmicutes	Bacilli	Lactobacillales	Streptococcaceae	Streptococcus
Acinetobacter_radioresistens	0.930757	0.0692425	0.006	0.60825	0.04525	Bacteria	Proteobacteria	Gammaproteobacteria	Pseudomonadales	Moraxellaceae	Acinetobacter
Gambierdiscus_polynesiensis	0.928613	0.0624639	0.01	0.482925	0.037125	Bacteria	Planctomycetes	Phycisphaerae	Phycisphaerales	Phycisphaeraceae	SM1A02
Fusobacterium_mortiferum_ATCC_9817	0.00195232	0.868167	0.012	0.000475	0.06035	Bacteria	Fusobacteria	Fusobacteriia	Fusobacteriales	Fusobacteriaceae	Fusobacterium
Bacteroides_coprocola_DSM_17136	0.0209567	0.958087	0.017	0.0148625	0.339738	Bacteria	Bacteroidetes	Bacteroidia	Bacteroidales	Bacteroidaceae	Bacteroides
Oceanococcus_atlanticus	0.0172878	0.850797	0.017	0.0016375	0.0575625	Bacteria	Proteobacteria	Gammaproteobacteria	Salinisphaerales	Solimonadaceae	Oceanococcus
Bacteroides_caecimuris	0.00283751	0.732975	0.017	0.0002375	0.010225	Bacteria	Bacteroidetes	Bacteroidia	Bacteroidales	Bacteroidaceae	Bacteroides
Ruminococcus_bicirculans	0.00228609	0.736283	0.02	0.0007	0.037575	Bacteria	Firmicutes	Clostridia	Clostridiales	Ruminococcaceae	Ruminococcus_1
Flavobacterium_caeni	0.707463	0.00708955	0.024	0.00395	0.0002375	Bacteria	Bacteroidetes	Bacteroidia	Flavobacteriales	Flavobacteriaceae	Flavobacterium
Alistipes_shahii_WAL_8301	0.0126361	0.674184	0.03	0.0065	0.0578	Bacteria	Bacteroidetes	Bacteroidia	Bacteroidales	Rikenellaceae	Alistipes
Prevotella_sp_109	0.000542114	0.622289	0.031	0.0002375	0.054525	Bacteria	Bacteroidetes	Bacteroidia	Bacteroidales	Prevotellaceae	Prevotellaceae_NK3B31_group
Rummeliibacillus_pycnus	0.0963464	0.807307	0.038	0.0267	0.111863	Bacteria	Firmicutes	Bacilli	Bacillales	Planococcaceae	Rummeliibacillus
Lachnospiraceae_bacterium_28-4	0.00707903	0.735842	0.038	0.0009375	0.048725	Bacteria	Firmicutes	Clostridia	Clostridiales	Lachnospiraceae	Blautia
Fusobacterium_sp_CSL-7530	0.00516866	0.612078	0.038	0.000475	0.0225	Bacteria	Fusobacteria	Fusobacteriia	Fusobacteriales	Fusobacteriaceae	Fusobacterium
Neisseria_gonorrhoeae	0.726676	0.273324	0.047	0.153638	0.0577875	Bacteria	Proteobacteria	Gammaproteobacteria	Betaproteobacteriales	Neisseriaceae	Neisseria
Photobacterium_ganghwense	0.00607417	0.594629	0.047	0.0002375	0.00465	Bacteria	Proteobacteria	Gammaproteobacteria	Vibrionales	Vibrionaceae	Photobacterium
Aquabacterium_sp_Aqua3	0.0159664	0.585084	0.054	0.000475	0.0069625	Bacteria	Proteobacteria	Gammaproteobacteria	Betaproteobacteriales	Burkholderiaceae	Aquabacterium
Bacteroides_thetaiotaomicron	0.123043	0.753913	0.065	0.150138	0.459962	Bacteria	Bacteroidetes	Bacteroidia	Bacteroidales	Bacteroidaceae	Bacteroides
Bowmanella_pacifica	0.782944	0.162792	0.065	0.2084	0.057775	Bacteria	Proteobacteria	Gammaproteobacteria	Alteromonadales	Alteromonadaceae	Bowmanella
Gimesia_maris_DSM_8797	0.0127688	0.448925	0.065	0.0002375	0.0020875	Bacteria	Planctomycetes	Planctomycetacia	Planctomycetales	Gimesiaceae	Gimesia
Sphingomonas_paucimobilis	0.650457	0.349543	0.068	1.21134	0.65095	Bacteria	Proteobacteria	Alphaproteobacteria	Sphingomonadales	Sphingomonadaceae	Sphingomonas
Bacteroides_fragilis	0.146246	0.766006	0.074	0.1376	0.45045	Bacteria	Bacteroidetes	Bacteroidia	Bacteroidales	Bacteroidaceae	Bacteroides
Bacteroides_neonati	0.000775384	0.496898	0.075	0.0002375	0.03805	Bacteria	Bacteroidetes	Bacteroidia	Bacteroidales	Bacteroidaceae	Bacteroides
Ruminococcus_sp_Marseille-P328	0.0949032	0.742136	0.084	0.006275	0.03505	Bacteria	Firmicutes	Clostridia	Clostridiales	Lachnospiraceae	Blautia
Bifidobacterium_longum_subsp_longum	0.15767	0.84233	0.085	0.0513	0.274062	Bacteria	Actinobacteria	Actinobacteria	Bifidobacteriales	Bifidobacteriaceae	Bifidobacterium
Phascolarctobacterium_faecium	0.120038	0.879962	0.088	0.0559375	0.410062	Bacteria	Firmicutes	Negativicutes	Selenomonadales	Acidaminococcaceae	Phascolarctobacterium
Lactococcus_lactis	0.0580516	0.662923	0.098	0.0032625	0.0248375	Bacteria	Firmicutes	Bacilli	Lactobacillales	Streptococcaceae	Lactococcus
Serratia_marcescens	0.0347015	0.451493	0.113	0.0011625	0.003025	Bacteria	Proteobacteria	Gammaproteobacteria	Enterobacteriales	Enterobacteriaceae	Serratia
Lactobacillus_murinus	0.143994	0.835436	0.123	0.010925	0.0554625	Bacteria	Firmicutes	Bacilli	Lactobacillales	Lactobacillaceae	Lactobacillus
Catenulispora_acidiphila_DSM_44928	0.133749	0.643335	0.124	0.0259875	0.046875	Bacteria	Actinobacteria	Actinobacteria	Catenulisporales	Catenulisporaceae	Catenulispora
Comamonas_testosteroni	0.4787	0.00532511	0.126	0.0053375	0.0002375	Bacteria	Proteobacteria	Gammaproteobacteria	Betaproteobacteriales	Burkholderiaceae	Comamonas
Lachnospiraceae_bacterium_10-1	0.0475703	0.619438	0.133	0.01625	0.02645	Bacteria	Firmicutes	Clostridia	Clostridiales	Lachnospiraceae	Lachnospiraceae_NK4A136_group
Mycobacterium_sp_12451111	0.00881262	0.602968	0.133	0.000475	0.013	Bacteria	Actinobacteria	Actinobacteria	Corynebacteriales	Mycobacteriaceae	Mycobacterium
Bacteroides_vulgatus	0.191834	0.808166	0.135	0.6739	2.83904	Bacteria	Bacteroidetes	Bacteroidia	Bacteroidales	Bacteroidaceae	Bacteroides
Bacteroides_ovatus_CL02T12C04	0.166609	0.833391	0.14	0.114175	0.571113	Bacteria	Bacteroidetes	Bacteroidia	Bacteroidales	Bacteroidaceae	Bacteroides
Nocardia_seriolae	0.657774	0.342226	0.153	0.096775	0.05035	Bacteria	Actinobacteria	Actinobacteria	Corynebacteriales	Nocardiaceae	Nocardia
Actinomycetaceae_bacterium_BA112	0.056213	0.484467	0.158	0.000475	0.0016375	Bacteria	Actinobacteria	Actinobacteria	Actinomycetales	Actinomycetaceae	F0332
Eubacterium_ramulus	0.0107527	0.456989	0.161	0.0007	0.0074375	Bacteria	Firmicutes	Clostridia	Clostridiales	Lachnospiraceae	Agathobacter
Bacteroides_uniformis	0.156701	0.843299	0.163	0.14735	0.792975	Bacteria	Bacteroidetes	Bacteroidia	Bacteroidales	Bacteroidaceae	Bacteroides
Actinocatenispora_sera	0.00977366	0.460905	0.168	0.0002375	0.0028	Bacteria	Actinobacteria	Actinobacteria	Micromonosporales	Micromonosporaceae	Actinocatenispora
Pseudoxanthomonas_mexicana	0.0141369	0.443452	0.171	0.0002375	0.0018625	Bacteria	Proteobacteria	Gammaproteobacteria	Xanthomonadales	Xanthomonadaceae	Pseudoxanthomonas
Parabacteroides_distasonis	0.182787	0.661748	0.172	0.0466625	0.1448	Bacteria	Bacteroidetes	Bacteroidia	Bacteroidales	Tannerellaceae	Parabacteroides
Lactococcus_garvieae_subsp_garvieae	0.530324	0.0378705	0.176	0.039	0.0069625	Bacteria	Firmicutes	Bacilli	Lactobacillales	Streptococcaceae	Lactococcus
Mucispirillum_schaedleri_ASF457	0.0282012	0.554497	0.186	0.0013875	0.0109125	Bacteria	Deferribacteres	Deferribacteres	Deferribacterales	Deferribacteraceae	Mucispirillum
Massiliprevotella_massiliensis	0.00142045	0.370739	0.192	0.0002375	0.0206625	Bacteria	Bacteroidetes	Bacteroidia	Bacteroidales	Prevotellaceae	Prevotella_7
Oceanobacillus_picturae	8.78004e-05	0.374737	0.194	0.0002375	0.337888	Bacteria	Firmicutes	Bacilli	Bacillales	Bacillaceae	Oceanobacillus
Lewinella_cohaerens_DSM_23179	0.650549	0.160322	0.195	0.171513	0.059175	Bacteria	Bacteroidetes	Bacteroidia	Chitinophagales	Saprospiraceae	Lewinella
Pseudomonas_pseudoalcaligenes	0.369188	0.00193719	0.202	0.0150875	0.0002375	Bacteria	Proteobacteria	Gammaproteobacteria	Pseudomonadales	Pseudomonadaceae	Pseudomonas
Parabacteroides_goldsteinii	0.00147059	0.370588	0.206	0.0002375	0.01995	Bacteria	Bacteroidetes	Bacteroidia	Bacteroidales	Tannerellaceae	Parabacteroides
Oceanobacillus_iheyensis	0.00223795	0.872389	0.226	0.0055625	1.85859	Bacteria	Firmicutes	Bacilli	Bacillales	Bacillaceae	Oceanobacillus
Bathymodiolus_japonicus_methanotrophic_gill_symbiont	0.201923	0.521635	0.226	0.0039375	0.0058125	Bacteria	Proteobacteria	Gammaproteobacteria	Methylococcales	Methylomonaceae	Methyloprofundus
Cutibacterium_acnes	0.0940657	0.468224	0.256	0.0018625	0.0055625	Bacteria	Actinobacteria	Actinobacteria	Propionibacteriales	Propionibacteriaceae	Cutibacterium
Atlantibacter_hermannii	0.376971	0.623029	0.265	0.104887	0.17335	Bacteria	Proteobacteria	Gammaproteobacteria	Enterobacteriales	Enterobacteriaceae	Kosakonia
Bacteroides_stercoris_ATCC_43183	0.331598	0.668402	0.268	0.24925	0.502413	Bacteria	Bacteroidetes	Bacteroidia	Bacteroidales	Bacteroidaceae	Bacteroides
Variovorax_paradoxus	0.590643	0.106238	0.269	0.0404	0.0109	Bacteria	Proteobacteria	Gammaproteobacteria	Betaproteobacteriales	Burkholderiaceae	Variovorax
bacterium_enrichment_culture_clone_Ecwsrb037	0.00851254	0.349462	0.296	0.0002375	0.00325	Bacteria	Proteobacteria	Deltaproteobacteria	Desulfovibrionales	Desulfovibrionaceae	Desulfovibrio
Paraburkholderia_caledonica	0.65788	0.155086	0.297	0.0492	0.0162375	Bacteria	Proteobacteria	Gammaproteobacteria	Betaproteobacteriales	Burkholderiaceae	Burkholderia-Caballeronia-Paraburkholderia
Brevibacillus_agri	0.659894	0.25508	0.303	0.03735	0.01925	Bacteria	Firmicutes	Bacilli	Bacillales	Paenibacillaceae	Brevibacillus
Pasteurella_multocida	0.221663	0.645339	0.303	0.0153125	0.0278625	Bacteria	Proteobacteria	Gammaproteobacteria	Pasteurellales	Pasteurellaceae	Pasteurella
Elstera_litoralis	0.00185257	0.369442	0.314	0.0002375	0.0157875	Bacteria	Proteobacteria	Alphaproteobacteria	Elsterales	Elsteraceae	Elstera
Meiothermus_granaticius	0.369984	0.00167209	0.316	0.0341125	0.0004625	Bacteria	Deinococcus-Thermus	Deinococci	Thermales	Thermaceae	Meiothermus
Tamlana_crocina	0.720602	0.279398	0.337	0.241825	0.0937625	Bacteria	Bacteroidetes	Bacteroidia	Flavobacteriales	Flavobacteriaceae	Tamlana
Burkholderiales_bacterium_YL45	0.00510753	0.359677	0.346	0.0002375	0.005575	Bacteria	Proteobacteria	Gammaproteobacteria	Betaproteobacteriales	Burkholderiaceae	Parasutterella
Kocuria_marina	0.362377	0.00420766	0.347	0.04665	0.001625	Bacteria	Actinobacteria	Actinobacteria	Micrococcales	Micrococcaceae	Kocuria
Pseudomonas_brenneri	0.80151	0.19849	0.358	0.788075	0.195162	Bacteria	Proteobacteria	Gammaproteobacteria	Pseudomonadales	Pseudomonadaceae	Pseudomonas
Bacteroides_caccae	0.284913	0.590087	0.386	0.120225	0.249	Bacteria	Bacteroidetes	Bacteroidia	Bacteroidales	Bacteroidaceae	Bacteroides
Devosia_crocina	0.550981	0.0592153	0.394	0.0761125	0.010225	Bacteria	Proteobacteria	Alphaproteobacteria	Rhizobiales	Devosiaceae	Devosia
Paenibacillus_sp_R-27413	0.345558	0.0196281	0.425	0.005575	0.000475	Bacteria	Firmicutes	Bacilli	Bacillales	Paenibacillaceae	Paenibacillus
Catenovulum_agarivorans_DS-2	0.666507	0.333493	0.436	0.330213	0.165225	Bacteria	Proteobacteria	Gammaproteobacteria	Alteromonadales	Alteromonadaceae	Catenovulum
Streptosporangiaceae_bacterium_TA-2	0.374118	0.000294045	0.436	0.100725	0.0002375	Bacteria	Actinobacteria	Actinobacteria	Streptosporangiales	Streptosporangiaceae	Sphaerimonospora
Marinobacter_salsuginis	0.0719697	0.356061	0.438	0.000475	0.001175	Bacteria	Proteobacteria	Gammaproteobacteria	Alteromonadales	Marinobacteraceae	Marinobacter
Deinococcus_antarcticus	0.473381	0.0199645	0.443	0.3221	0.0181125	Bacteria	Deinococcus-Thermus	Deinococci	Deinococcales	Deinococcaceae	Deinococcus
Lysobacter_erysipheiresistens	0.0098242	0.360264	0.444	0.000475	0.0116125	Bacteria	Proteobacteria	Gammaproteobacteria	Xanthomonadales	Xanthomonadaceae	Lysobacter
Pseudoalteromonas_xiamenensis	0.572025	0.302975	0.45	0.0666	0.035275	Bacteria	Proteobacteria	Gammaproteobacteria	Alteromonadales	Pseudoalteromonadaceae	Pseudoalteromonas
Jatrophihabitans_sp	0.263759	0.505738	0.496	0.0106875	0.0146375	Bacteria	Actinobacteria	Actinobacteria	Frankiales	Frankiaceae	Jatrophihabitans
Nocardioides_sp	0.100816	0.456973	0.529	0.0099875	0.0271625	Bacteria	Actinobacteria	Actinobacteria	Propionibacteriales	Nocardioidaceae	Nocardioides
Leuconostoc_lactis	0.0315303	0.34347	0.554	0.0009375	0.0102125	Bacteria	Firmicutes	Bacilli	Lactobacillales	Leuconostocaceae	Leuconostoc
Belnapia_soli	0.110947	0.278107	0.572	0.0009375	0.001175	Bacteria	Proteobacteria	Alphaproteobacteria	Acetobacterales	Acetobacteraceae	Belnapia
Vibrio_fluvialis	0.616146	0.383854	0.58	0.2302	0.143412	Bacteria	Proteobacteria	Gammaproteobacteria	Vibrionales	Vibrionaceae	Vibrio
Capnocytophaga_sp_oral_taxon_863_str_F0517	0.360158	0.0148417	0.582	0.02275	0.0009375	Bacteria	Bacteroidetes	Bacteroidia	Flavobacteriales	Flavobacteriaceae	Capnocytophaga
Rhodococcus_fascians	0.560104	0.439896	0.595	0.0779875	0.06125	Bacteria	Actinobacteria	Actinobacteria	Corynebacteriales	Nocardiaceae	Rhodococcus
Enterococcus_hirae	0.20379	0.370263	0.596	0.0076625	0.0111375	Bacteria	Firmicutes	Bacilli	Lactobacillales	Enterococcaceae	Enterococcus
Rummeliibacillus_stabekisii	0.0669643	0.274554	0.598	0.0009375	0.0025625	Bacteria	Firmicutes	Bacilli	Bacillales	Planococcaceae	Rummeliibacillus
Calothrix_sp_96/26_LPP3	0.0139581	0.354063	0.621	0.0007	0.0118375	Bacteria	Cyanobacteria	Oxyphotobacteria	Phormidesmiales	Nodosilineaceae	Leptolyngbya_PCC-6406
Lactobacillus_casei	0.22216	0.40284	0.626	0.0188125	0.0341125	Bacteria	Firmicutes	Bacilli	Lactobacillales	Lactobacillaceae	Lactobacillus
Chryseobacterium_haifense	0.725036	0.0249643	0.629	0.634225	0.0218375	Bacteria	Bacteroidetes	Bacteroidia	Flavobacteriales	Weeksellaceae	Chryseobacterium
Phaeodactylibacter_luteus	0.502065	0.319658	0.629	0.0568625	0.0422375	Bacteria	Bacteroidetes	Bacteroidia	Chitinophagales	Saprospiraceae	Phaeodactylibacter
Lactobacillus_helveticus	0.617689	0.29407	0.632	0.0763375	0.0318	Bacteria	Firmicutes	Bacilli	Lactobacillales	Lactobacillaceae	Lactobacillus
Comamonas_terrigena	0.3112	0.0425337	0.648	0.01695	0.003475	Bacteria	Proteobacteria	Gammaproteobacteria	Betaproteobacteriales	Burkholderiaceae	Comamonas
Rhodococcus_erythropolis	0.461615	0.163385	0.655	0.067525	0.0239	Bacteria	Actinobacteria	Actinobacteria	Corynebacteriales	Nocardiaceae	Rhodococcus
Alistipes_indistinctus_YIT_12060	0.130968	0.357096	0.655	0.0150875	0.0137125	Bacteria	Bacteroidetes	Bacteroidia	Bacteroidales	Rikenellaceae	Alistipes
bacterium_K2-7	0.498121	0.251879	0.665	0.05965	0.0301625	Bacteria	Proteobacteria	Gammaproteobacteria	Alteromonadales	Alteromonadaceae	Aestuariibacter
Amycolatopsis_sp	0.429623	0.570377	0.675	0.121825	0.161738	Bacteria	Actinobacteria	Actinobacteria	Pseudonocardiales	Pseudonocardiaceae	Amycolatopsis
Bacillus_sonorensis	0.0102841	0.989716	0.688	0.046175	4.44375	Bacteria	Firmicutes	Bacilli	Bacillales	Bacillaceae	Bacillus
Megamonas_funiformis_YIT_11815	0.346988	0.0186747	0.688	0.0144	0.0011625	Bacteria	Firmicutes	Negativicutes	Selenomonadales	Veillonellaceae	Megamonas
Turneriella_parva_DSM_21527	0.356944	0.0240746	0.701	0.0459625	0.002325	Bacteria	Spirochaetes	Leptospirae	Leptospirales	Leptospiraceae	Turneriella
Echinicola_shivajiensis	0.35559	0.0258799	0.73	0.03435	0.001875	Bacteria	Bacteroidetes	Bacteroidia	Cytophagales	Cyclobacteriaceae	Echinicola
Cerasicoccus_arenae	0.16794	0.27608	0.735	0.0199625	0.0246125	Bacteria	Verrucomicrobia	Verrucomicrobiae	Opitutales	Puniceicoccaceae	Cerasicoccus
Clostridium_sp_ND2	0.025266	0.199468	0.735	0.0002375	0.0009375	Bacteria	Firmicutes	Clostridia	Clostridiales	Clostridiaceae_1	Clostridium_sensu_stricto_1
Agrobacterium_radiobacter	0.453974	0.546026	0.746	0.06405	0.0770375	Bacteria	Proteobacteria	Alphaproteobacteria	Rhizobiales	Rhizobiaceae	Allorhizobium-Neorhizobium-Pararhizobium-Rhizobium
Porticoccus_hydrocarbonoclasticus_MCTG13d	0.1425	0.2325	0.758	0.0007125	0.0011625	Bacteria	Proteobacteria	Gammaproteobacteria	Cellvibrionales	Porticoccaceae	Porticoccus
Ottowia_sp_oral_taxon_894	0.49255	0.380588	0.761	0.0074375	0.0076625	Bacteria	Proteobacteria	Gammaproteobacteria	Betaproteobacteriales	Burkholderiaceae	Comamonas
Clostridium_perfringens_CPE_str_F4969	0.388221	0.167668	0.767	0.0201875	0.0058125	Bacteria	Firmicutes	Clostridia	Clostridiales	Clostridiaceae_1	Clostridium_sensu_stricto_1
Cyclobacterium_marinum_DSM_745	0.584267	0.290733	0.791	0.145975	0.0726375	Bacteria	Bacteroidetes	Bacteroidia	Cytophagales	Cyclobacteriaceae	Cyclobacterium
Francisella_philomiragia_subsp_philomiragia_ATCC_25015	0.363063	0.015916	0.814	0.0357375	0.001175	Bacteria	Proteobacteria	Gammaproteobacteria	Francisellales	Francisellaceae	Francisella
Methylobacterium_rhodesianum	0.285779	0.148701	0.827	0.01045	0.0032625	Bacteria	Proteobacteria	Alphaproteobacteria	Rhizobiales	Beijerinckiaceae	Methylobacterium
Duganella_sp_BAB-3567	0.27035	0.10465	0.828	0.07495	0.0290125	Bacteria	Proteobacteria	Gammaproteobacteria	Betaproteobacteriales	Burkholderiaceae	Pseudoduganella
Bacteroides_acidifaciens	0.16196	0.284053	0.828	0.008125	0.0106875	Bacteria	Bacteroidetes	Bacteroidia	Bacteroidales	Bacteroidaceae	Bacteroides
Lactobacillus_gasseri	0.480834	0.394166	0.849	0.0642875	0.0527	Bacteria	Firmicutes	Bacilli	Lactobacillales	Lactobacillaceae	Lactobacillus
Campylobacter_concisus	0.221014	0.0289855	0.855	0.0053375	0.0007	Bacteria	Epsilonbacteraeota	Campylobacteria	Campylobacterales	Campylobacteraceae	Campylobacter
Emergencia_timonensis	0.0914634	0.158537	0.86	0.0009375	0.001625	Bacteria	Firmicutes	Clostridia	Clostridiales	Family_XIII	Eubacterium_nodatum_group
Brevibacterium_epidermidis	0.187444	0.0938341	0.88	0.01045	0.0034875	Bacteria	Actinobacteria	Actinobacteria	Micrococcales	Brevibacteriaceae	Brevibacterium
Achromobacter_xylosoxidans_subsp_xylosoxidans	0.245666	0.215556	0.903	0.0137	0.0072125	Bacteria	Proteobacteria	Gammaproteobacteria	Betaproteobacteriales	Burkholderiaceae	Achromobacter
Brevundimonas_diminuta	0.449607	0.486163	0.911	0.017175	0.01625	Bacteria	Proteobacteria	Alphaproteobacteria	Caulobacterales	Caulobacteraceae	Brevundimonas
Eubacterium_siraeum_DSM_15702	0.245061	0.173252	0.924	0.0188125	0.009975	Bacteria	Firmicutes	Clostridia	Clostridiales	Ruminococcaceae	Ruminiclostridium_6
Stenotrophomonas_maltophilia	0.480135	0.451274	0.926	0.052225	0.04295	Bacteria	Proteobacteria	Gammaproteobacteria	Xanthomonadales	Xanthomonadaceae	Stenotrophomonas
Pediococcus_pentosaceus	0.231842	0.0272374	0.944	0.017875	0.0014	Bacteria	Firmicutes	Bacilli	Lactobacillales	Lactobacillaceae	Pediococcus
Methylobacterium_aquaticum	0.280552	0.329172	0.947	0.02135	0.0167	Bacteria	Proteobacteria	Alphaproteobacteria	Rhizobiales	Beijerinckiaceae	Methylobacterium
Prevotella_nigrescens_CC14M	0.270594	0.212644	0.954	0.0014125	0.00185	Bacteria	Bacteroidetes	Bacteroidia	Bacteroidales	Prevotellaceae	Prevotella
Halomonas_sp	0.285403	0.168456	0.962	0.0030375	0.006275	Bacteria	Proteobacteria	Gammaproteobacteria	Oceanospirillales	Halomonadaceae	Halomonas
Flavobacteriales_bacterium_Rf15	0.279436	0.191128	0.991	0.0197375	0.00675	Bacteria	Bacteroidetes	Bacteroidia	Flavobacteriales	Cryomorphaceae	Luteibaculum
Pantoea_agglomerans	0.275547	0.237226	1	0.0018875	0.00325	Bacteria	Proteobacteria	Gammaproteobacteria	Enterobacteriales	Enterobacteriaceae	Pantoea
bacterium_str_51885	0.124005	0.000994883	1	0.08725	0.0007	Bacteria	Proteobacteria	Gammaproteobacteria	Betaproteobacteriales	Rhodocyclaceae	Dechlorosoma
Selenomonas_sp_oral_taxon_136	0.125	0.125	1	0.000475	0.000475	Bacteria	Firmicutes	Negativicutes	Selenomonadales	Veillonellaceae	Selenomonas_3
Mangrovimonas_sp_TPBH4	0.0416667	0.166667	1	0.0002375	0.000475	Bacteria	Bacteroidetes	Bacteroidia	Flavobacteriales	Flavobacteriaceae	Mangrovimonas
Campylobacter_rectus	0.025	0.116667	1	0.0007125	0.009975	Bacteria	Epsilonbacteraeota	Campylobacteria	Campylobacterales	Campylobacteraceae	Campylobacter
Rhizobium_etli	0.169528	0.160944	1	0.00395	0.001875	Bacteria	Proteobacteria	Alphaproteobacteria	Rhizobiales	Rhizobiaceae	Allorhizobium-Neorhizobium-Pararhizobium-Rhizobium
bacterium_EM0302	0.0825893	0.0424107	1	0.0004625	0.0002375	Bacteria	Proteobacteria	Alphaproteobacteria	Acetobacterales	Acetobacteraceae	Roseomonas
Roseivirga_spongicola	0.113128	0.047486	1	0.022275	0.0023375	Bacteria	Bacteroidetes	Bacteroidia	Cytophagales	Cyclobacteriaceae	Roseivirga
Peptoniphilus_coxii	0.166667	0.0416667	1	0.000475	0.0002375	Bacteria	Firmicutes	Clostridia	Clostridiales	Family_XI	Peptoniphilus
Robertkochia_marina	0.123746	0.00125396	1	0.0234375	0.0002375	Bacteria	Bacteroidetes	Bacteroidia	Flavobacteriales	Flavobacteriaceae	Robertkochia
Fictibacillus_barbaricus	0.0182692	0.106731	1	0.0002375	0.0013875	Bacteria	Firmicutes	Bacilli	Bacillales	Bacillaceae	Fictibacillus
Actinomyces_massiliensis_4401292	0.166667	0.0416667	1	0.000475	0.0002375	Bacteria	Actinobacteria	Actinobacteria	Actinomycetales	Actinomycetaceae	Actinomyces
Planctomyces_sp_SH-PL14	0.0625	0.0625	1	0.0002375	0.0002375	Bacteria	Planctomycetes	Planctomycetacia	Planctomycetales	Rubinisphaeraceae	SH-PL14
Flavobacterium_sp_PNS_BS-1	0.0341463	0.0908537	1	0.0007	0.0018625	Bacteria	Bacteroidetes	Bacteroidia	Flavobacteriales	Weeksellaceae	Chryseobacterium
Geobacillus_thermodenitrificans_subsp_thermodenitrificans	0.12364	0.00136025	1	0.0215875	0.0002375	Bacteria	Firmicutes	Bacilli	Bacillales	Bacillaceae	Geobacillus

## Sheet: indicator-PF-L
Species	PF-L-D0	PF-L-D14	p_value	PF-L-D0_abun	PF-L-D14_abun	Domain	Phylum	Class	Order	Family	Genus
Lactobacillus_murinus	0.0992002	0.9008	0.008	0.0373625	0.339275	Bacteria	Firmicutes	Bacilli	Lactobacillales	Lactobacillaceae	Lactobacillus
Flavobacterium_caeni	0.620004	0.000999159	0.024	0.029475	0.0002375	Bacteria	Bacteroidetes	Bacteroidia	Flavobacteriales	Flavobacteriaceae	Flavobacterium
Mucispirillum_schaedleri_ASF457	0.00482267	0.721064	0.025	0.00325	0.0809875	Bacteria	Deferribacteres	Deferribacteres	Deferribacterales	Deferribacteraceae	Mucispirillum
Catenulispora_acidiphila_DSM_44928	0.0197885	0.710423	0.03	0.003025	0.0543	Bacteria	Actinobacteria	Actinobacteria	Catenulisporales	Catenulisporaceae	Catenulispora
Comamonas_terrigena	0.737826	0.00405809	0.03	0.0287875	0.000475	Bacteria	Proteobacteria	Gammaproteobacteria	Betaproteobacteriales	Burkholderiaceae	Comamonas
Nocardioides_sp	0.0226064	0.822252	0.038	0.0023375	0.0364375	Bacteria	Actinobacteria	Actinobacteria	Propionibacteriales	Nocardioidaceae	Nocardioides
Methylobacterium_rhodesianum	0.727644	0.0111779	0.041	0.0378375	0.0011625	Bacteria	Proteobacteria	Alphaproteobacteria	Rhizobiales	Beijerinckiaceae	Methylobacterium
Rhizobium_etli	0.0229039	0.821558	0.046	0.0034875	0.0536125	Bacteria	Proteobacteria	Alphaproteobacteria	Rhizobiales	Rhizobiaceae	Allorhizobium-Neorhizobium-Pararhizobium-Rhizobium
Bacteroides_caecimuris	0.0150963	0.659422	0.052	0.0058	0.042225	Bacteria	Bacteroidetes	Bacteroidia	Bacteroidales	Bacteroidaceae	Bacteroides
Rhodococcus_fascians	0.821729	0.178271	0.06	0.20005	0.0434	Bacteria	Actinobacteria	Actinobacteria	Corynebacteriales	Nocardiaceae	Rhodococcus
Pantoea_agglomerans	0.617571	0.00148571	0.068	0.11535	0.0013875	Bacteria	Proteobacteria	Gammaproteobacteria	Enterobacteriales	Enterobacteriaceae	Pantoea
Fusobacterium_sp_CSL-7530	0.0815486	0.58958	0.09	0.007425	0.0153375	Bacteria	Fusobacteria	Fusobacteriia	Fusobacteriales	Fusobacteriaceae	Fusobacterium
Nocardia_seriolae	0.805346	0.194654	0.096	0.298662	0.0721875	Bacteria	Actinobacteria	Actinobacteria	Corynebacteriales	Nocardiaceae	Nocardia
Lachnospiraceae_bacterium_10-1	0.0649369	0.784088	0.106	0.011625	0.100263	Bacteria	Firmicutes	Clostridia	Clostridiales	Lachnospiraceae	Lachnospiraceae_NK4A136_group
bacterium_enrichment_culture_clone_Ecwsrb037	0.014112	0.58972	0.133	0.001625	0.0271625	Bacteria	Proteobacteria	Deltaproteobacteria	Desulfovibrionales	Desulfovibrionaceae	Desulfovibrio
Variovorax_paradoxus	0.0901288	0.569742	0.137	0.0014	0.004425	Bacteria	Proteobacteria	Gammaproteobacteria	Betaproteobacteriales	Burkholderiaceae	Variovorax
Atlantibacter_hermannii	0.761804	0.238196	0.142	0.348087	0.108838	Bacteria	Proteobacteria	Gammaproteobacteria	Enterobacteriales	Enterobacteriaceae	Kosakonia
Cutibacterium_acnes	0.0181992	0.463602	0.167	0.000475	0.00605	Bacteria	Actinobacteria	Actinobacteria	Propionibacteriales	Propionibacteriaceae	Cutibacterium
Rummeliibacillus_pycnus	0.0715189	0.904641	0.18	0.171038	1.62259	Bacteria	Firmicutes	Bacilli	Bacillales	Planococcaceae	Rummeliibacillus
Enterococcus_hirae	0.613527	0.22412	0.182	0.05825	0.024825	Bacteria	Firmicutes	Bacilli	Lactobacillales	Enterococcaceae	Enterococcus
Lactobacillus_casei	0.762175	0.237825	0.189	0.149462	0.0466375	Bacteria	Firmicutes	Bacilli	Lactobacillales	Lactobacillaceae	Lactobacillus
Weissella_confusa	0.490457	0.00477164	0.192	0.035975	0.0007	Bacteria	Firmicutes	Bacilli	Lactobacillales	Leuconostocaceae	Weissella
Marinobacter_salsuginis	0.00165968	0.493361	0.193	0.0002375	0.01765	Bacteria	Proteobacteria	Gammaproteobacteria	Alteromonadales	Marinobacteraceae	Marinobacter
Oceanobacillus_iheyensis	0.790423	0.0724948	0.201	0.6876	0.073575	Bacteria	Firmicutes	Bacilli	Bacillales	Bacillaceae	Oceanobacillus
Sphingomonas_paucimobilis	0.610574	0.389426	0.214	1.32694	0.846325	Bacteria	Proteobacteria	Alphaproteobacteria	Sphingomonadales	Sphingomonadaceae	Sphingomonas
Ruminococcus_sp_Marseille-P328	0.074799	0.637801	0.225	0.00535	0.0304125	Bacteria	Firmicutes	Clostridia	Clostridiales	Lachnospiraceae	Blautia
Lachnospiraceae_bacterium_28-4	0.0510472	0.573953	0.228	0.0150875	0.169637	Bacteria	Firmicutes	Clostridia	Clostridiales	Lachnospiraceae	Blautia
Lewinella_sp_HME9359	0.0145899	0.44164	0.233	0.0004625	0.0035	Bacteria	Bacteroidetes	Bacteroidia	Chitinophagales	Saprospiraceae	Lewinella
Elstera_litoralis	0.487231	0.0031922	0.236	0.0090625	0.0002375	Bacteria	Proteobacteria	Alphaproteobacteria	Elsterales	Elsteraceae	Elstera
Lactobacillus_gasseri	0.12708	0.597504	0.237	0.0522375	0.204675	Bacteria	Firmicutes	Bacilli	Lactobacillales	Lactobacillaceae	Lactobacillus
Gambierdiscus_polynesiensis	0.171753	0.674622	0.239	0.10815	0.364113	Bacteria	Planctomycetes	Phycisphaerae	Phycisphaerales	Phycisphaeraceae	SM1A02
Ottowia_sp_oral_taxon_894	0.0145679	0.732519	0.242	0.0014125	0.0591875	Bacteria	Proteobacteria	Gammaproteobacteria	Betaproteobacteriales	Burkholderiaceae	Comamonas
Lactococcus_garvieae_subsp_garvieae	0.488032	0.00897628	0.25	0.114175	0.0028	Bacteria	Firmicutes	Bacilli	Lactobacillales	Streptococcaceae	Lactococcus
Bacteroides_acidifaciens	0.0545178	0.42731	0.263	0.006275	0.0368875	Bacteria	Bacteroidetes	Bacteroidia	Bacteroidales	Bacteroidaceae	Bacteroides
Bathymodiolus_japonicus_methanotrophic_gill_symbiont	0.138286	0.542571	0.267	0.003025	0.0079125	Bacteria	Proteobacteria	Gammaproteobacteria	Methylococcales	Methylomonaceae	Methyloprofundus
Halomonas_sp	0.727228	0.105551	0.297	0.1063	0.0216	Bacteria	Proteobacteria	Gammaproteobacteria	Oceanospirillales	Halomonadaceae	Halomonas
Parabacteroides_goldsteinii	0.00575658	0.366365	0.299	0.0007	0.0297	Bacteria	Bacteroidetes	Bacteroidia	Bacteroidales	Tannerellaceae	Parabacteroides
Brevundimonas_diminuta	0.783066	0.216934	0.309	0.06705	0.018575	Bacteria	Proteobacteria	Alphaproteobacteria	Caulobacterales	Caulobacteraceae	Brevundimonas
Devosia_crocina	0.157294	0.561247	0.31	0.0014125	0.0042	Bacteria	Proteobacteria	Alphaproteobacteria	Rhizobiales	Devosiaceae	Devosia
Turneriella_parva_DSM_21527	0.00174265	0.369772	0.311	0.0004625	0.0327125	Bacteria	Spirochaetes	Leptospirae	Leptospirales	Leptospiraceae	Turneriella
Pseudoxanthomonas_mexicana	0.471297	0.0287032	0.311	0.0229875	0.0014	Bacteria	Proteobacteria	Gammaproteobacteria	Xanthomonadales	Xanthomonadaceae	Pseudoxanthomonas
Flavobacteriales_bacterium_Rf15	0.0243223	0.594597	0.314	0.0016375	0.032025	Bacteria	Bacteroidetes	Bacteroidia	Flavobacteriales	Cryomorphaceae	Luteibaculum
Photobacterium_ganghwense	0.0719309	0.404092	0.321	0.0009375	0.00395	Bacteria	Proteobacteria	Gammaproteobacteria	Vibrionales	Vibrionaceae	Photobacterium
Capnocytophaga_sp_oral_taxon_863_str_F0517	0.019168	0.480832	0.358	0.001175	0.029475	Bacteria	Bacteroidetes	Bacteroidia	Flavobacteriales	Flavobacteriaceae	Capnocytophaga
Bowmanella_pacifica	0.651388	0.348612	0.385	0.197713	0.105813	Bacteria	Proteobacteria	Gammaproteobacteria	Alteromonadales	Alteromonadaceae	Bowmanella
Achromobacter_xylosoxidans_subsp_xylosoxidans	0.560744	0.0642561	0.386	0.0526875	0.0060375	Bacteria	Proteobacteria	Gammaproteobacteria	Betaproteobacteriales	Burkholderiaceae	Achromobacter
Bacteroides_coprocola_DSM_17136	0.583702	0.291298	0.392	0.237175	0.118362	Bacteria	Bacteroidetes	Bacteroidia	Bacteroidales	Bacteroidaceae	Bacteroides
Mycobacterium_sp_12451111	0.0243056	0.338542	0.415	0.0007	0.0065	Bacteria	Actinobacteria	Actinobacteria	Corynebacteriales	Mycobacteriaceae	Mycobacterium
Flavobacterium_sp_PNS_BS-1	0.295627	0.0264575	0.422	0.01555	0.004175	Bacteria	Bacteroidetes	Bacteroidia	Flavobacteriales	Weeksellaceae	Chryseobacterium
Vibrio_fluvialis	0.652342	0.254466	0.423	0.30935	0.105588	Bacteria	Proteobacteria	Gammaproteobacteria	Vibrionales	Vibrionaceae	Vibrio
Rummeliibacillus_stabekisii	0.00180061	0.369598	0.435	0.0002375	0.01625	Bacteria	Firmicutes	Bacilli	Bacillales	Planococcaceae	Rummeliibacillus
Bacteroides_uniformis	0.651837	0.348163	0.44	0.547438	0.2924	Bacteria	Bacteroidetes	Bacteroidia	Bacteroidales	Bacteroidaceae	Bacteroides
Megasphaera_sp_MH	0.127189	0.413018	0.445	0.0225125	0.0438625	Bacteria	Firmicutes	Negativicutes	Selenomonadales	Veillonellaceae	Megasphaera
Burkholderiales_bacterium_YL45	0.0125202	0.337439	0.447	0.002325	0.0208875	Bacteria	Proteobacteria	Gammaproteobacteria	Betaproteobacteriales	Burkholderiaceae	Parasutterella
Ruminococcus_callidus_ATCC_27760	0.311194	0.063806	0.451	0.003475	0.0007125	Bacteria	Firmicutes	Clostridia	Clostridiales	Ruminococcaceae	Ruminococcus_1
Lactobacillus_helveticus	0.388295	0.611705	0.455	0.0322625	0.050825	Bacteria	Firmicutes	Bacilli	Lactobacillales	Lactobacillaceae	Lactobacillus
Agrobacterium_radiobacter	0.749203	0.250797	0.457	0.27035	0.0905	Bacteria	Proteobacteria	Alphaproteobacteria	Rhizobiales	Rhizobiaceae	Allorhizobium-Neorhizobium-Pararhizobium-Rhizobium
Odoribacter_splanchnicus_DSM_20712	0.0485667	0.402867	0.458	0.0125375	0.052	Bacteria	Bacteroidetes	Bacteroidia	Bacteroidales	Marinifilaceae	Odoribacter
Prevotella_nigrescens_CC14M	0.00301447	0.370478	0.463	0.0009375	0.0768125	Bacteria	Bacteroidetes	Bacteroidia	Bacteroidales	Prevotellaceae	Prevotella
Capnocytophaga_sp_oral_clone_DZ074	0.248997	0.000501584	0.479	0.05895	0.0002375	Bacteria	Bacteroidetes	Bacteroidia	Flavobacteriales	Flavobacteriaceae	Capnocytophaga
Cyclobacterium_marinum_DSM_745	0.30428	0.594293	0.483	0.056875	0.0833125	Bacteria	Bacteroidetes	Bacteroidia	Cytophagales	Cyclobacteriaceae	Cyclobacterium
Comamonas_testosteroni	0.517141	0.086287	0.504	0.0534	0.0111375	Bacteria	Proteobacteria	Gammaproteobacteria	Betaproteobacteriales	Burkholderiaceae	Comamonas
Dickeya_zeae	0.676244	0.323756	0.512	0.0373625	0.0178875	Bacteria	Proteobacteria	Gammaproteobacteria	Enterobacteriales	Enterobacteriaceae	Dickeya
Leuconostoc_lactis	0.170716	0.493926	0.515	0.0195	0.0376125	Bacteria	Firmicutes	Bacilli	Lactobacillales	Leuconostocaceae	Leuconostoc
Campylobacter_concisus	0.274272	0.056432	0.522	0.0014125	0.0011625	Bacteria	Epsilonbacteraeota	Campylobacteria	Campylobacterales	Campylobacteraceae	Campylobacter
Cerasicoccus_arenae	0.111185	0.277631	0.562	0.03365	0.0420125	Bacteria	Verrucomicrobia	Verrucomicrobiae	Opitutales	Puniceicoccaceae	Cerasicoccus
Acinetobacter_radioresistens	0.65902	0.34098	0.569	0.22695	0.117425	Bacteria	Proteobacteria	Gammaproteobacteria	Pseudomonadales	Moraxellaceae	Acinetobacter
Calothrix_sp_96/26_LPP3	0.227394	0.0492021	0.574	0.0007125	0.0004625	Bacteria	Cyanobacteria	Oxyphotobacteria	Phormidesmiales	Nodosilineaceae	Leptolyngbya_PCC-6406
Bacteroides_eggerthii	0.233369	0.0249469	0.579	0.0164875	0.001175	Bacteria	Bacteroidetes	Bacteroidia	Bacteroidales	Bacteroidaceae	Bacteroides
Actinomyces_gerencseriae_DSM_6844	0.00419241	0.245808	0.58	0.000475	0.02785	Bacteria	Actinobacteria	Actinobacteria	Actinomycetales	Actinomycetaceae	Actinomyces
Alistipes_indistinctus_YIT_12060	0.241026	0.00897436	0.584	0.0188	0.0007	Bacteria	Bacteroidetes	Bacteroidia	Bacteroidales	Rikenellaceae	Alistipes
Tamlana_crocina	0.361362	0.638638	0.585	0.118825	0.21	Bacteria	Bacteroidetes	Bacteroidia	Flavobacteriales	Flavobacteriaceae	Tamlana
Brevibacillus_agri	0.553757	0.390463	0.585	0.040625	0.0327375	Bacteria	Firmicutes	Bacilli	Bacillales	Paenibacillaceae	Brevibacillus
Luteolibacter_sp_M67	0.0363985	0.213602	0.594	0.000475	0.0027875	Bacteria	Verrucomicrobia	Verrucomicrobiae	Verrucomicrobiales	Rubritaleaceae	Luteolibacter
Phascolarctobacterium_faecium	0.603452	0.396548	0.601	0.3256	0.213962	Bacteria	Firmicutes	Negativicutes	Selenomonadales	Acidaminococcaceae	Phascolarctobacterium
Actinomyces_massiliensis_4401292	0.0113636	0.238636	0.602	0.000475	0.009975	Bacteria	Actinobacteria	Actinobacteria	Actinomycetales	Actinomycetaceae	Actinomyces
Belnapia_soli	0.364261	0.00715922	0.607	0.0318	0.0009375	Bacteria	Proteobacteria	Alphaproteobacteria	Acetobacterales	Acetobacteraceae	Belnapia
Serratia_marcescens	0.308544	0.143592	0.615	0.004875	0.003025	Bacteria	Proteobacteria	Gammaproteobacteria	Enterobacteriales	Enterobacteriaceae	Serratia
Kocuria_marina	0.418648	0.0610138	0.625	0.0083625	0.001625	Bacteria	Actinobacteria	Actinobacteria	Micrococcales	Micrococcaceae	Kocuria
Actinocatenispora_sera	0.100089	0.366548	0.628	0.0009375	0.002575	Bacteria	Actinobacteria	Actinobacteria	Micromonosporales	Micromonosporaceae	Actinocatenispora
Lactococcus_lactis	0.262108	0.112892	0.658	0.0652125	0.0280875	Bacteria	Firmicutes	Bacilli	Lactobacillales	Streptococcaceae	Lactococcus
Oceanococcus_atlanticus	0.398769	0.226231	0.666	0.0552375	0.0313375	Bacteria	Proteobacteria	Gammaproteobacteria	Salinisphaerales	Solimonadaceae	Oceanococcus
Amycolatopsis_sp	0.603528	0.396472	0.671	0.206987	0.135975	Bacteria	Actinobacteria	Actinobacteria	Pseudonocardiales	Pseudonocardiaceae	Amycolatopsis
Fusobacterium_mortiferum_ATCC_9817	0.147605	0.303193	0.671	0.0201875	0.0311	Bacteria	Fusobacteria	Fusobacteriia	Fusobacteriales	Fusobacteriaceae	Fusobacterium
Streptococcus_pneumoniae	0.554613	0.389714	0.672	0.194475	0.156175	Bacteria	Firmicutes	Bacilli	Lactobacillales	Streptococcaceae	Streptococcus
Clostridium_perfringens_CPE_str_F4969	0.285647	0.135741	0.678	0.00605	0.0071875	Bacteria	Firmicutes	Clostridia	Clostridiales	Clostridiaceae_1	Clostridium_sensu_stricto_1
Catenovulum_agarivorans_DS-2	0.654757	0.345243	0.682	0.302825	0.159675	Bacteria	Proteobacteria	Gammaproteobacteria	Alteromonadales	Alteromonadaceae	Catenovulum
Methylobacterium_aquaticum	0.375	0.25	0.689	0.006975	0.006975	Bacteria	Proteobacteria	Alphaproteobacteria	Rhizobiales	Beijerinckiaceae	Methylobacterium
Bacteroides_vulgatus	0.575451	0.424549	0.707	1.79731	1.326	Bacteria	Bacteroidetes	Bacteroidia	Bacteroidales	Bacteroidaceae	Bacteroides
Rhodococcus_erythropolis	0.37572	0.24952	0.718	0.0032625	0.00325	Bacteria	Actinobacteria	Actinobacteria	Corynebacteriales	Nocardiaceae	Rhodococcus
Azospira_oryzae	0.21668	0.01666	0.72	0.02715	0.004175	Bacteria	Proteobacteria	Gammaproteobacteria	Betaproteobacteriales	Rhodocyclaceae	Azospira
Dokdonella_ginsengisoli	0.233043	0.0169569	0.729	0.05755	0.0041875	Bacteria	Proteobacteria	Gammaproteobacteria	Xanthomonadales	Rhodanobacteraceae	Dokdonella
Chryseobacterium_haifense	0.449698	0.0628773	0.731	0.145275	0.01625	Bacteria	Bacteroidetes	Bacteroidia	Flavobacteriales	Weeksellaceae	Chryseobacterium
Paraburkholderia_caledonica	0.255422	0.442556	0.731	0.0174125	0.0422375	Bacteria	Proteobacteria	Gammaproteobacteria	Betaproteobacteriales	Burkholderiaceae	Burkholderia-Caballeronia-Paraburkholderia
Parabacteroides_distasonis	0.3584	0.456866	0.734	0.1425	0.1557	Bacteria	Bacteroidetes	Bacteroidia	Bacteroidales	Tannerellaceae	Parabacteroides
Selenomonas_sp_oral_taxon_136	0.0181298	0.21374	0.737	0.0002375	0.0014	Bacteria	Firmicutes	Negativicutes	Selenomonadales	Veillonellaceae	Selenomonas_3
Corynebacterium_faecale	0.24574	0.00213004	0.74	0.0137	0.0002375	Bacteria	Actinobacteria	Actinobacteria	Corynebacteriales	Corynebacteriaceae	Corynebacterium_1
Jatrophihabitans_sp	0.375075	0.4999	0.75	0.03135	0.0313375	Bacteria	Actinobacteria	Actinobacteria	Frankiales	Frankiaceae	Jatrophihabitans
Sporosarcina_ginsengisoli	0.00220315	0.245594	0.763	0.0002375	0.0132375	Bacteria	Firmicutes	Bacilli	Bacillales	Planococcaceae	Sporosarcina
Bacteroides_stercoris_ATCC_43183	0.419439	0.520642	0.767	0.320475	0.348075	Bacteria	Bacteroidetes	Bacteroidia	Bacteroidales	Bacteroidaceae	Bacteroides
Pasteurella_multocida	0.316851	0.512362	0.768	0.0100125	0.0215875	Bacteria	Proteobacteria	Gammaproteobacteria	Pasteurellales	Pasteurellaceae	Pasteurella
Aquabacterium_sp_Aqua3	0.445259	0.054741	0.779	0.0113875	0.0014	Bacteria	Proteobacteria	Gammaproteobacteria	Betaproteobacteriales	Burkholderiaceae	Aquabacterium
Stenotrophomonas_maltophilia	0.432291	0.505953	0.795	0.0663875	0.0679875	Bacteria	Proteobacteria	Gammaproteobacteria	Xanthomonadales	Xanthomonadaceae	Stenotrophomonas
Nocardia_sp	0.195488	0.119675	0.806	0.0058125	0.0053375	Bacteria	Actinobacteria	Actinobacteria	Corynebacteriales	Nocardiaceae	Nocardia
Pediococcus_pentosaceus	0.114556	0.173629	0.844	0.0118375	0.0269125	Bacteria	Firmicutes	Bacilli	Lactobacillales	Lactobacillaceae	Pediococcus
Lewinella_cohaerens_DSM_23179	0.525658	0.399248	0.847	0.175675	0.11675	Bacteria	Bacteroidetes	Bacteroidia	Chitinophagales	Saprospiraceae	Lewinella
Porticoccus_hydrocarbonoclasticus_MCTG13d	0.239353	0.0106469	0.858	0.0519875	0.0023125	Bacteria	Proteobacteria	Gammaproteobacteria	Cellvibrionales	Porticoccaceae	Porticoccus
Pseudonocardia_spinosispora	0.206099	0.168901	0.859	0.0025625	0.0021	Bacteria	Actinobacteria	Actinobacteria	Pseudonocardiales	Pseudonocardiaceae	Pseudonocardia
Bacillus_sonorensis	0.801443	0.198557	0.869	0.978862	0.242512	Bacteria	Firmicutes	Bacilli	Bacillales	Bacillaceae	Bacillus
Bacteroides_sp_35BE34	0.277762	0.333357	0.87	0.0243875	0.0195125	Bacteria	Bacteroidetes	Bacteroidia	Bacteroidales	Bacteroidaceae	Bacteroides
Eubacterium_ramulus	0.0699703	0.203353	0.871	0.0051125	0.0222875	Bacteria	Firmicutes	Clostridia	Clostridiales	Lachnospiraceae	Agathobacter
Deinococcus_antarcticus	0.338262	0.0612305	0.873	0.100475	0.0109125	Bacteria	Deinococcus-Thermus	Deinococci	Deinococcales	Deinococcaceae	Deinococcus
Alistipes_shahii_WAL_8301	0.228604	0.195195	0.893	0.0380625	0.024375	Bacteria	Bacteroidetes	Bacteroidia	Bacteroidales	Rikenellaceae	Alistipes
Bacteroides_ovatus_CL02T12C04	0.4902	0.439772	0.901	0.305387	0.239725	Bacteria	Bacteroidetes	Bacteroidia	Bacteroidales	Bacteroidaceae	Bacteroides
Bacteroides_thetaiotaomicron	0.39196	0.326256	0.901	0.201412	0.11975	Bacteria	Bacteroidetes	Bacteroidia	Bacteroidales	Bacteroidaceae	Bacteroides
Oceanobacillus_picturae	0.272998	0.283752	0.901	0.03435	0.0285625	Bacteria	Firmicutes	Bacilli	Bacillales	Bacillaceae	Oceanobacillus
Bifidobacterium_longum_subsp_longum	0.501211	0.427187	0.917	0.12415	0.0925875	Bacteria	Actinobacteria	Actinobacteria	Bifidobacteriales	Bifidobacteriaceae	Bifidobacterium
Prevotella_sp_109	0.300758	0.148483	0.917	0.0545375	0.0134625	Bacteria	Bacteroidetes	Bacteroidia	Bacteroidales	Prevotellaceae	Prevotellaceae_NK3B31_group
Bacteroides_fragilis	0.487772	0.512228	0.924	0.134125	0.14085	Bacteria	Bacteroidetes	Bacteroidia	Bacteroidales	Bacteroidaceae	Bacteroides
Alistipes_obesi	0.233353	0.0249708	0.934	0.0099875	0.0007125	Bacteria	Bacteroidetes	Bacteroidia	Bacteroidales	Rikenellaceae	Alistipes
Neisseria_gonorrhoeae	0.514317	0.485683	0.937	0.158513	0.149688	Bacteria	Proteobacteria	Gammaproteobacteria	Betaproteobacteriales	Neisseriaceae	Neisseria
Meiothermus_granaticius	0.188257	0.092615	0.938	0.01555	0.0051	Bacteria	Deinococcus-Thermus	Deinococci	Thermales	Thermaceae	Meiothermus
Clostridium_sp_ND2	0.225303	0.0370451	0.942	0.0065	0.0007125	Bacteria	Firmicutes	Clostridia	Clostridiales	Clostridiaceae_1	Clostridium_sensu_stricto_1
Campylobacter_rectus	0.0408794	0.222747	0.945	0.0009375	0.0076625	Bacteria	Epsilonbacteraeota	Campylobacteria	Campylobacterales	Campylobacteraceae	Campylobacter
Pseudoalteromonas_xiamenensis	0.32803	0.356363	0.947	0.0661375	0.059875	Bacteria	Proteobacteria	Gammaproteobacteria	Alteromonadales	Pseudoalteromonadaceae	Pseudoalteromonas
Duganella_sp_BAB-3567	0.313517	0.279725	0.957	0.0062625	0.003725	Bacteria	Proteobacteria	Gammaproteobacteria	Betaproteobacteriales	Burkholderiaceae	Pseudoduganella
Veillonella_ratti	0.377974	0.345836	0.969	0.135988	0.088875	Bacteria	Firmicutes	Negativicutes	Selenomonadales	Veillonellaceae	Veillonella
bacterium_K2-7	0.553484	0.367446	0.975	0.111875	0.0649875	Bacteria	Proteobacteria	Gammaproteobacteria	Alteromonadales	Alteromonadaceae	Aestuariibacter
Bacteroides_caccae	0.375401	0.349439	0.977	0.0796	0.052925	Bacteria	Bacteroidetes	Bacteroidia	Bacteroidales	Bacteroidaceae	Bacteroides
Ruminococcus_bicirculans	0.313919	0.372162	0.98	0.050125	0.0297125	Bacteria	Firmicutes	Clostridia	Clostridiales	Ruminococcaceae	Ruminococcus_1
Phaeodactylibacter_luteus	0.211732	0.272114	0.988	0.0445625	0.0343625	Bacteria	Bacteroidetes	Bacteroidia	Chitinophagales	Saprospiraceae	Phaeodactylibacter
Pseudomonas_brenneri	0.430252	0.569748	0.997	0.535362	0.708937	Bacteria	Proteobacteria	Gammaproteobacteria	Pseudomonadales	Pseudomonadaceae	Pseudomonas
Actinomycetaceae_bacterium_BA112	0.0524103	0.111897	1	0.0023375	0.0199625	Bacteria	Actinobacteria	Actinobacteria	Actinomycetales	Actinomycetaceae	F0332
bacterium_str_51885	0.136808	0.0793974	1	0.0028	0.004875	Bacteria	Proteobacteria	Gammaproteobacteria	Betaproteobacteriales	Rhodocyclaceae	Dechlorosoma
Mangrovimonas_sp_TPBH4	0.126667	0.0616667	1	0.000475	0.0004625	Bacteria	Bacteroidetes	Bacteroidia	Flavobacteriales	Flavobacteriaceae	Mangrovimonas
Gimesia_maris_DSM_8797	0.137079	0.112921	1	0.0315625	0.026	Bacteria	Planctomycetes	Planctomycetacia	Planctomycetales	Gimesiaceae	Gimesia
Morganella_morganii_subsp_morganii	0.0416667	0.166667	1	0.0002375	0.000475	Bacteria	Proteobacteria	Gammaproteobacteria	Enterobacteriales	Enterobacteriaceae	Morganella
Bacteroides_neonati	0.102395	0.113025	1	0.0095125	0.0021	Bacteria	Bacteroidetes	Bacteroidia	Bacteroidales	Bacteroidaceae	Bacteroides
Roseivirga_spongicola	0.00838482	0.120808	1	0.000475	0.0136875	Bacteria	Bacteroidetes	Bacteroidia	Cytophagales	Cyclobacteriaceae	Roseivirga
Pirellula_sp	0.0106502	0.11435	1	0.0002375	0.00255	Bacteria	Planctomycetes	Planctomycetacia	Pirellulales	Pirellulaceae	Blastopirellula
Pseudanabaena_sp_PCC_7403	0.00937343	0.115627	1	0.0018625	0.022975	Bacteria	Cyanobacteria	Oxyphotobacteria	Pseudanabaenales	Pseudanabaenaceae	Pseudanabaena_PCC-7403
Flavobacterium_sp_LAMHT11	0.116446	0.0256615	1	0.0127625	0.0009375	Bacteria	Bacteroidetes	Bacteroidia	Flavobacteriales	Flavobacteriaceae	Flavobacterium
Lysobacter_erysipheiresistens	0.123402	0.00159825	1	0.0183375	0.0002375	Bacteria	Proteobacteria	Gammaproteobacteria	Xanthomonadales	Xanthomonadaceae	Lysobacter
Natribacillus_halophilus	0.119892	0.130108	1	0.0027875	0.003025	Bacteria	Firmicutes	Bacilli	Bacillales	Bacillaceae	Natribacillus
Spirochaeta_sp_HT	0.0825893	0.0424107	1	0.0004625	0.0002375	Bacteria	Spirochaetes	Spirochaetia	Spirochaetales	Spirochaetaceae	Treponema
Bacteroides_salyersiae	0.0799808	0.135057	1	0.0020875	0.001175	Bacteria	Bacteroidetes	Bacteroidia	Bacteroidales	Bacteroidaceae	Bacteroides
Lactobacillus_ruminis	0.11435	0.0106502	1	0.00255	0.0002375	Bacteria	Firmicutes	Bacilli	Lactobacillales	Lactobacillaceae	Lactobacillus
Paenibacillus_sp_CSA42	0.0353295	0.0896705	1	0.005575	0.01415	Bacteria	Firmicutes	Bacilli	Bacillales	Paenibacillaceae	Paenibacillus
Actinomyces_sp_oral_taxon_178_str_F0338	0.0127688	0.112231	1	0.0002375	0.0020875	Bacteria	Actinobacteria	Actinobacteria	Actinomycetales	Actinomycetaceae	Actinomyces

## Sheet: indicator-PC-R
Species	PC-R-D0	PC-R-D14	p_value	PC-R-D0_abun	PC-R-D14_abun	Domain	Phylum	Class	Order	Family	Genus
Deinococcus_antarcticus	0.73007	0.00664336	0.012	0.0174	0.000475	Bacteria	Deinococcus-Thermus	Deinococci	Deinococcales	Deinococcaceae	Deinococcus
Methylobacterium_aquaticum	0.0164435	0.717113	0.044	0.0018625	0.0406125	Bacteria	Proteobacteria	Alphaproteobacteria	Rhizobiales	Beijerinckiaceae	Methylobacterium
Stenotrophomonas_maltophilia	0.292064	0.707936	0.054	0.0317875	0.07705	Bacteria	Proteobacteria	Gammaproteobacteria	Xanthomonadales	Xanthomonadaceae	Stenotrophomonas
Sphingomonas_paucimobilis	0.308229	0.691771	0.058	0.8368	1.87806	Bacteria	Proteobacteria	Alphaproteobacteria	Sphingomonadales	Sphingomonadaceae	Sphingomonas
Flavobacterium_caeni	0.623648	0.000540941	0.058	0.21905	0.000475	Bacteria	Bacteroidetes	Bacteroidia	Flavobacteriales	Flavobacteriaceae	Flavobacterium
Actinocatenispora_sera	0.0229592	0.704082	0.063	0.0007125	0.010925	Bacteria	Actinobacteria	Actinobacteria	Micromonosporales	Micromonosporaceae	Actinocatenispora
Duganella_sp_BAB-3567	0.706379	0.0218105	0.066	0.018825	0.0011625	Bacteria	Proteobacteria	Gammaproteobacteria	Betaproteobacteriales	Burkholderiaceae	Pseudoduganella
Oceanococcus_atlanticus	0.0899629	0.665087	0.077	0.0327375	0.103725	Bacteria	Proteobacteria	Gammaproteobacteria	Salinisphaerales	Solimonadaceae	Oceanococcus
Rummeliibacillus_pycnus	0.0194	0.84105	0.09	0.015325	0.37965	Bacteria	Firmicutes	Bacilli	Bacillales	Planococcaceae	Rummeliibacillus
Pseudomonas_brenneri	0.169706	0.830294	0.091	0.13205	0.646062	Bacteria	Proteobacteria	Gammaproteobacteria	Pseudomonadales	Pseudomonadaceae	Pseudomonas
Veillonella_ratti	0.00839329	0.73741	0.105	0.0021	0.123	Bacteria	Firmicutes	Negativicutes	Selenomonadales	Veillonellaceae	Veillonella
Variovorax_paradoxus	0.587421	0.0225475	0.112	0.0111375	0.0007125	Bacteria	Proteobacteria	Gammaproteobacteria	Betaproteobacteriales	Burkholderiaceae	Variovorax
Actinomycetaceae_bacterium_BA112	0.0239565	0.505218	0.116	0.0053375	0.0225125	Bacteria	Actinobacteria	Actinobacteria	Actinomycetales	Actinomycetaceae	F0332
Actinomyces_gerencseriae_DSM_6844	0.495173	0.00120681	0.125	0.0243625	0.0002375	Bacteria	Actinobacteria	Actinobacteria	Actinomycetales	Actinomycetaceae	Actinomyces
Mycobacterium_sp_12451111	0.61216	0.0689202	0.145	0.032975	0.007425	Bacteria	Actinobacteria	Actinobacteria	Corynebacteriales	Mycobacteriaceae	Mycobacterium
Brevibacillus_agri	0.198409	0.643523	0.148	0.01995	0.0554625	Bacteria	Firmicutes	Bacilli	Bacillales	Paenibacillaceae	Brevibacillus
Rhodococcus_erythropolis	0.474462	0.0602151	0.164	0.0044125	0.0014	Bacteria	Actinobacteria	Actinobacteria	Corynebacteriales	Nocardiaceae	Rhodococcus
Phaeodactylibacter_luteus	0.725878	0.0281423	0.169	0.098175	0.0032625	Bacteria	Bacteroidetes	Bacteroidia	Chitinophagales	Saprospiraceae	Phaeodactylibacter
Photobacterium_ganghwense	0.0145265	0.600789	0.17	0.0037125	0.092125	Bacteria	Proteobacteria	Gammaproteobacteria	Vibrionales	Vibrionaceae	Photobacterium
Enterococcus_hirae	0.231553	0.643447	0.183	0.026225	0.072875	Bacteria	Firmicutes	Bacilli	Lactobacillales	Enterococcaceae	Enterococcus
Chlamydia_trachomatis	0.0165477	0.433809	0.185	0.00255	0.0167125	Bacteria	Bacteroidetes	Bacteroidia	Bacteroidales	Prevotellaceae	Prevotella
Bowmanella_pacifica	0.723483	0.241953	0.189	0.169412	0.06475	Bacteria	Proteobacteria	Gammaproteobacteria	Alteromonadales	Alteromonadaceae	Bowmanella
Clostridium_perfringens_CPE_str_F4969	0.00152146	0.493914	0.19	0.0002375	0.019275	Bacteria	Firmicutes	Clostridia	Clostridiales	Clostridiaceae_1	Clostridium_sensu_stricto_1
Rhizobium_etli	0.464095	0.0179524	0.196	0.0239125	0.00185	Bacteria	Proteobacteria	Alphaproteobacteria	Rhizobiales	Rhizobiaceae	Allorhizobium-Neorhizobium-Pararhizobium-Rhizobium
Lactobacillus_casei	0.617726	0.183767	0.208	0.109787	0.045725	Bacteria	Firmicutes	Bacilli	Lactobacillales	Lactobacillaceae	Lactobacillus
Chryseobacterium_haifense	0.426102	0.0795594	0.209	0.013925	0.0065	Bacteria	Bacteroidetes	Bacteroidia	Flavobacteriales	Weeksellaceae	Chryseobacterium
Leuconostoc_lactis	0.557018	0.040789	0.211	0.0322625	0.0039375	Bacteria	Firmicutes	Bacilli	Lactobacillales	Leuconostocaceae	Leuconostoc
Lachnospiraceae_bacterium_28-4	0.0737605	0.661487	0.225	0.0021125	0.0157875	Bacteria	Firmicutes	Clostridia	Clostridiales	Lachnospiraceae	Blautia
Flavobacteriales_bacterium_Rf15	0.610593	0.116173	0.232	0.0905	0.0206625	Bacteria	Bacteroidetes	Bacteroidia	Flavobacteriales	Cryomorphaceae	Luteibaculum
Tamlana_crocina	0.633076	0.366924	0.238	0.336725	0.195162	Bacteria	Bacteroidetes	Bacteroidia	Flavobacteriales	Flavobacteriaceae	Tamlana
Catenovulum_agarivorans_DS-2	0.645375	0.354625	0.249	0.459475	0.252475	Bacteria	Proteobacteria	Gammaproteobacteria	Alteromonadales	Alteromonadaceae	Catenovulum
Atlantibacter_hermannii	0.362777	0.637223	0.253	0.127625	0.224175	Bacteria	Proteobacteria	Gammaproteobacteria	Enterobacteriales	Enterobacteriaceae	Kosakonia
Bacillus_sonorensis	0.261832	0.613168	0.254	0.0441	0.103275	Bacteria	Firmicutes	Bacilli	Bacillales	Bacillaceae	Bacillus
Fusobacterium_mortiferum_ATCC_9817	0.0482895	0.544518	0.273	0.01835	0.12415	Bacteria	Fusobacteria	Fusobacteriia	Fusobacteriales	Fusobacteriaceae	Fusobacterium
Lachnospiraceae_bacterium_10-1	0.0235003	0.595625	0.277	0.00095	0.0192625	Bacteria	Firmicutes	Clostridia	Clostridiales	Lachnospiraceae	Lachnospiraceae_NK4A136_group
Streptococcus_pneumoniae	0.266255	0.695709	0.292	0.096525	0.220688	Bacteria	Firmicutes	Bacilli	Lactobacillales	Streptococcaceae	Streptococcus
Belnapia_soli	0.00412326	0.36263	0.301	0.0002375	0.0069625	Bacteria	Proteobacteria	Alphaproteobacteria	Acetobacterales	Acetobacteraceae	Belnapia
Fusobacterium_sp_CSL-7530	0.00386838	0.363395	0.303	0.00395	0.123688	Bacteria	Fusobacteria	Fusobacteriia	Fusobacteriales	Fusobacteriaceae	Fusobacterium
Dickeya_zeae	0.619857	0.332625	0.342	0.03785	0.0232125	Bacteria	Proteobacteria	Gammaproteobacteria	Enterobacteriales	Enterobacteriaceae	Dickeya
Oceanobacillus_picturae	0.0748663	0.350267	0.386	0.0007	0.0016375	Bacteria	Firmicutes	Bacilli	Bacillales	Bacillaceae	Oceanobacillus
Kocuria_marina	0.322785	0.0886076	0.388	0.00255	0.0014	Bacteria	Actinobacteria	Actinobacteria	Micrococcales	Micrococcaceae	Kocuria
Ottowia_sp_oral_taxon_894	0.184858	0.551499	0.392	0.0227375	0.0387625	Bacteria	Proteobacteria	Gammaproteobacteria	Betaproteobacteriales	Burkholderiaceae	Comamonas
Ruminococcus_bicirculans	0.496491	0.128509	0.402	0.087025	0.022525	Bacteria	Firmicutes	Clostridia	Clostridiales	Ruminococcaceae	Ruminococcus_1
Phascolarctobacterium_faecium	0.692352	0.307648	0.411	0.298187	0.1325	Bacteria	Firmicutes	Negativicutes	Selenomonadales	Acidaminococcaceae	Phascolarctobacterium
Bifidobacterium_longum_subsp_longum	0.68513	0.31487	0.43	0.252487	0.116038	Bacteria	Actinobacteria	Actinobacteria	Bifidobacteriales	Bifidobacteriaceae	Bifidobacterium
Eubacterium_ramulus	0.0181298	0.320611	0.434	0.0002375	0.0014	Bacteria	Firmicutes	Clostridia	Clostridiales	Lachnospiraceae	Agathobacter
Natribacillus_halophilus	0.244186	0.00290698	0.454	0.009975	0.0002375	Bacteria	Firmicutes	Bacilli	Bacillales	Bacillaceae	Natribacillus
Aquabacterium_sp_Aqua3	0.10659	0.491762	0.455	0.0039625	0.014625	Bacteria	Proteobacteria	Gammaproteobacteria	Betaproteobacteriales	Burkholderiaceae	Aquabacterium
Weissella_confusa	0.109927	0.350183	0.465	0.0127625	0.0162625	Bacteria	Firmicutes	Bacilli	Lactobacillales	Leuconostocaceae	Weissella
Lactobacillus_gasseri	0.113683	0.613581	0.474	0.0027875	0.0125375	Bacteria	Firmicutes	Bacilli	Lactobacillales	Lactobacillaceae	Lactobacillus
Cyclobacterium_marinum_DSM_745	0.549047	0.234446	0.475	0.0849375	0.0310875	Bacteria	Bacteroidetes	Bacteroidia	Cytophagales	Cyclobacteriaceae	Cyclobacterium
Bacteroides_sp_35BE34	0.0255376	0.198925	0.479	0.0002375	0.000925	Bacteria	Bacteroidetes	Bacteroidia	Bacteroidales	Bacteroidaceae	Bacteroides
Lewinella_cohaerens_DSM_23179	0.565246	0.309754	0.488	0.113937	0.0624375	Bacteria	Bacteroidetes	Bacteroidia	Chitinophagales	Saprospiraceae	Lewinella
Bacteroides_uniformis	0.614341	0.385659	0.492	0.282413	0.177287	Bacteria	Bacteroidetes	Bacteroidia	Bacteroidales	Bacteroidaceae	Bacteroides
Lactobacillus_murinus	0.297967	0.659466	0.498	0.0443375	0.0858625	Bacteria	Firmicutes	Bacilli	Lactobacillales	Lactobacillaceae	Lactobacillus
Comamonas_testosteroni	0.338772	0.120921	0.498	0.0044125	0.0021	Bacteria	Proteobacteria	Gammaproteobacteria	Betaproteobacteriales	Burkholderiaceae	Comamonas
Paraburkholderia_caledonica	0.263938	0.648082	0.505	0.03945	0.07265	Bacteria	Proteobacteria	Gammaproteobacteria	Betaproteobacteriales	Burkholderiaceae	Burkholderia-Caballeronia-Paraburkholderia
Bacteroides_acidifaciens	0.464736	0.0352645	0.506	0.0369	0.0028	Bacteria	Bacteroidetes	Bacteroidia	Bacteroidales	Bacteroidaceae	Bacteroides
Sphingobium_chungbukense	0.0633333	0.28	0.51	0.000475	0.0014	Bacteria	Proteobacteria	Alphaproteobacteria	Sphingomonadales	Sphingomonadaceae	Sphingobium
Marinobacter_salsuginis	0.541506	0.0834936	0.512	0.0422375	0.0065125	Bacteria	Proteobacteria	Gammaproteobacteria	Alteromonadales	Marinobacteraceae	Marinobacter
Bacteroides_fragilis	0.513236	0.258403	0.513	0.123463	0.087025	Bacteria	Bacteroidetes	Bacteroidia	Bacteroidales	Bacteroidaceae	Bacteroides
Achromobacter_xylosoxidans_subsp_xylosoxidans	0.325289	0.0497109	0.522	0.024375	0.003725	Bacteria	Proteobacteria	Gammaproteobacteria	Betaproteobacteriales	Burkholderiaceae	Achromobacter
bacterium_K2-7	0.582987	0.364886	0.527	0.06845	0.0489625	Bacteria	Proteobacteria	Gammaproteobacteria	Alteromonadales	Alteromonadaceae	Aestuariibacter
Oceanobacillus_iheyensis	0.0841933	0.554839	0.537	0.005575	0.0440875	Bacteria	Firmicutes	Bacilli	Bacillales	Bacillaceae	Oceanobacillus
Cerasicoccus_arenae	0.0803896	0.339221	0.544	0.0232125	0.048975	Bacteria	Verrucomicrobia	Verrucomicrobiae	Opitutales	Puniceicoccaceae	Cerasicoccus
Agrobacterium_radiobacter	0.444603	0.555397	0.551	0.085625	0.106963	Bacteria	Proteobacteria	Alphaproteobacteria	Rhizobiales	Rhizobiaceae	Allorhizobium-Neorhizobium-Pararhizobium-Rhizobium
Porticoccus_hydrocarbonoclasticus_MCTG13d	0.145102	0.383163	0.553	0.013925	0.0220625	Bacteria	Proteobacteria	Gammaproteobacteria	Cellvibrionales	Porticoccaceae	Porticoccus
Acinetobacter_radioresistens	0.545263	0.454737	0.56	0.177537	0.148063	Bacteria	Proteobacteria	Gammaproteobacteria	Pseudomonadales	Moraxellaceae	Acinetobacter
Roseivirga_spongicola	0.0459468	0.30608	0.579	0.0037125	0.0164875	Bacteria	Bacteroidetes	Bacteroidia	Cytophagales	Cyclobacteriaceae	Roseivirga
Lactobacillus_helveticus	0.40019	0.542641	0.581	0.0362	0.04295	Bacteria	Firmicutes	Bacilli	Lactobacillales	Lactobacillaceae	Lactobacillus
Mucispirillum_schaedleri_ASF457	0.0704846	0.269273	0.591	0.0072	0.0183375	Bacteria	Deferribacteres	Deferribacteres	Deferribacterales	Deferribacteraceae	Mucispirillum
Bacteroides_stercoris_ATCC_43183	0.553164	0.390981	0.598	0.193075	0.155963	Bacteria	Bacteroidetes	Bacteroidia	Bacteroidales	Bacteroidaceae	Bacteroides
Bacteroides_coprocola_DSM_17136	0.269411	0.605589	0.61	0.037375	0.0840125	Bacteria	Bacteroidetes	Bacteroidia	Bacteroidales	Bacteroidaceae	Bacteroides
Bacteroides_vulgatus	0.412597	0.587403	0.614	0.62495	0.889725	Bacteria	Bacteroidetes	Bacteroidia	Bacteroidales	Bacteroidaceae	Bacteroides
Pseudoalteromonas_xiamenensis	0.347681	0.527319	0.617	0.0408625	0.061975	Bacteria	Proteobacteria	Gammaproteobacteria	Alteromonadales	Pseudoalteromonadaceae	Pseudoalteromonas
Amycolatopsis_sp	0.367728	0.632272	0.622	0.05965	0.102563	Bacteria	Actinobacteria	Actinobacteria	Pseudonocardiales	Pseudonocardiaceae	Amycolatopsis
Pseudomonas_pseudoalcaligenes	0.185826	0.31529	0.635	0.0013875	0.0014125	Bacteria	Proteobacteria	Gammaproteobacteria	Pseudomonadales	Pseudomonadaceae	Pseudomonas
Pseudonocardia_spinosispora	0.303304	0.0477976	0.641	0.021575	0.0051	Bacteria	Actinobacteria	Actinobacteria	Pseudonocardiales	Pseudonocardiaceae	Pseudonocardia
Bathymodiolus_japonicus_methanotrophic_gill_symbiont	0.108899	0.293326	0.646	0.002325	0.00835	Bacteria	Proteobacteria	Gammaproteobacteria	Methylococcales	Methylomonaceae	Methyloprofundus
Parabacteroides_distasonis	0.198175	0.35365	0.65	0.055925	0.0499	Bacteria	Bacteroidetes	Bacteroidia	Bacteroidales	Tannerellaceae	Parabacteroides
Catenulispora_acidiphila_DSM_44928	0.266744	0.563799	0.651	0.0162625	0.0294625	Bacteria	Actinobacteria	Actinobacteria	Catenulisporales	Catenulisporaceae	Catenulispora
Massiliprevotella_massiliensis	0.336516	0.0256558	0.664	0.024375	0.0027875	Bacteria	Bacteroidetes	Bacteroidia	Bacteroidales	Prevotellaceae	Prevotella_7
Pantoea_agglomerans	0.11898	0.285765	0.665	0.0021	0.006725	Bacteria	Proteobacteria	Gammaproteobacteria	Enterobacteriales	Enterobacteriaceae	Pantoea
Neisseria_gonorrhoeae	0.638225	0.361775	0.669	0.2186	0.123912	Bacteria	Proteobacteria	Gammaproteobacteria	Betaproteobacteriales	Neisseriaceae	Neisseria
Jatrophihabitans_sp	0.346787	0.528213	0.676	0.06475	0.098625	Bacteria	Actinobacteria	Actinobacteria	Frankiales	Frankiaceae	Jatrophihabitans
Brevibacterium_epidermidis	0.0102693	0.364731	0.681	0.0018625	0.06615	Bacteria	Actinobacteria	Actinobacteria	Micrococcales	Brevibacteriaceae	Brevibacterium
Ruminococcus_sp_Marseille-P328	0.213383	0.358271	0.688	0.03715	0.0499	Bacteria	Firmicutes	Clostridia	Clostridiales	Lachnospiraceae	Blautia
Bacteroides_caccae	0.443786	0.255178	0.689	0.0433875	0.0299375	Bacteria	Bacteroidetes	Bacteroidia	Bacteroidales	Bacteroidaceae	Bacteroides
bacterium_enrichment_culture_clone_Ecwsrb037	0.0910016	0.283998	0.699	0.0018625	0.0058125	Bacteria	Proteobacteria	Deltaproteobacteria	Desulfovibrionales	Desulfovibrionaceae	Desulfovibrio
Corynebacterium_faecale	0.00981405	0.230372	0.708	0.0002375	0.0027875	Bacteria	Actinobacteria	Actinobacteria	Corynebacteriales	Corynebacteriaceae	Corynebacterium_1
Prevotella_nigrescens_CC14M	0.311258	0.141556	0.717	0.001175	0.0007125	Bacteria	Bacteroidetes	Bacteroidia	Bacteroidales	Prevotellaceae	Prevotella
Ruminococcus_callidus_ATCC_27760	0.00909962	0.231801	0.723	0.0002375	0.003025	Bacteria	Firmicutes	Clostridia	Clostridiales	Ruminococcaceae	Ruminococcus_1
Spirochaeta_sp_HT	0.00655099	0.236898	0.723	0.0004625	0.0083625	Bacteria	Spirochaetes	Spirochaetia	Spirochaetales	Spirochaetaceae	Treponema
Morganella_morganii_subsp_morganii	0.249086	0.000456819	0.732	0.06475	0.0002375	Bacteria	Proteobacteria	Gammaproteobacteria	Enterobacteriales	Enterobacteriaceae	Morganella
Pseudoxanthomonas_mexicana	0.0269263	0.223074	0.733	0.00325	0.026925	Bacteria	Proteobacteria	Gammaproteobacteria	Xanthomonadales	Xanthomonadaceae	Pseudoxanthomonas
Pasteurella_multocida	0.381732	0.493268	0.754	0.026225	0.0338875	Bacteria	Proteobacteria	Gammaproteobacteria	Pasteurellales	Pasteurellaceae	Pasteurella
Brevundimonas_diminuta	0.341337	0.533663	0.755	0.0749625	0.1172	Bacteria	Proteobacteria	Alphaproteobacteria	Caulobacterales	Caulobacteraceae	Brevundimonas
Vibrio_fluvialis	0.553465	0.446535	0.768	0.2511	0.202588	Bacteria	Proteobacteria	Gammaproteobacteria	Vibrionales	Vibrionaceae	Vibrio
Bacteroides_salyersiae	0.276204	0.098796	0.798	0.00325	0.0011625	Bacteria	Bacteroidetes	Bacteroidia	Bacteroidales	Bacteroidaceae	Bacteroides
Nocardia_seriolae	0.635683	0.364317	0.802	0.262012	0.150163	Bacteria	Actinobacteria	Actinobacteria	Corynebacteriales	Nocardiaceae	Nocardia
Methylobacterium_rhodesianum	0.383517	0.28978	0.809	0.0188	0.0118375	Bacteria	Proteobacteria	Alphaproteobacteria	Rhizobiales	Beijerinckiaceae	Methylobacterium
Comamonas_terrigena	0.168173	0.274096	0.829	0.0041875	0.011375	Bacteria	Proteobacteria	Gammaproteobacteria	Betaproteobacteriales	Burkholderiaceae	Comamonas
Rhodococcus_fascians	0.734894	0.265106	0.835	0.3191	0.115113	Bacteria	Actinobacteria	Actinobacteria	Corynebacteriales	Nocardiaceae	Rhodococcus
Devosia_crocina	0.125	0.25	0.836	0.00325	0.0065	Bacteria	Proteobacteria	Alphaproteobacteria	Rhizobiales	Devosiaceae	Devosia
Bacteroides_thetaiotaomicron	0.450257	0.364065	0.855	0.057575	0.0543125	Bacteria	Bacteroidetes	Bacteroidia	Bacteroidales	Bacteroidaceae	Bacteroides
Prevotella_sp_109	0.240147	0.0197052	0.858	0.0399125	0.0016375	Bacteria	Bacteroidetes	Bacteroidia	Bacteroidales	Prevotellaceae	Prevotellaceae_NK3B31_group
Turneriella_parva_DSM_21527	0.0661157	0.183884	0.864	0.0116	0.0322625	Bacteria	Spirochaetes	Leptospirae	Leptospirales	Leptospiraceae	Turneriella
Pirellula_sp	0.246721	0.00327925	0.873	0.0357375	0.000475	Bacteria	Planctomycetes	Planctomycetacia	Pirellulales	Pirellulaceae	Blastopirellula
Odoribacter_splanchnicus_DSM_20712	0.231766	0.0182342	0.877	0.0060375	0.000475	Bacteria	Bacteroidetes	Bacteroidia	Bacteroidales	Marinifilaceae	Odoribacter
Flavobacterium_sp_LAMHT11	0.0601944	0.189806	0.879	0.0060375	0.0190375	Bacteria	Bacteroidetes	Bacteroidia	Flavobacteriales	Flavobacteriaceae	Flavobacterium
Nocardioides_sp	0.275857	0.280179	0.918	0.048275	0.039225	Bacteria	Actinobacteria	Actinobacteria	Propionibacteriales	Nocardioidaceae	Nocardioides
Gluconobacter_oxydans	0.0477156	0.21819	0.944	0.0018625	0.012775	Bacteria	Proteobacteria	Alphaproteobacteria	Acetobacterales	Acetobacteraceae	Gluconobacter
Bacteroides_ovatus_CL02T12C04	0.505879	0.494121	0.973	0.1694	0.165463	Bacteria	Bacteroidetes	Bacteroidia	Bacteroidales	Bacteroidaceae	Bacteroides
Halomonas_sp	0.221341	0.204878	0.99	0.003025	0.0021	Bacteria	Proteobacteria	Gammaproteobacteria	Oceanospirillales	Halomonadaceae	Halomonas
Gambierdiscus_polynesiensis	0.467481	0.465736	0.997	0.13205	0.115113	Bacteria	Planctomycetes	Phycisphaerae	Phycisphaerales	Phycisphaeraceae	SM1A02
Lactobacillus_iners_LactinV_11V1-d	0.000159911	0.12484	1	0.0002375	0.185413	Bacteria	Firmicutes	Bacilli	Lactobacillales	Lactobacillaceae	Lactobacillus
Capnocytophaga_sp_oral_taxon_863_str_F0517	0.0825893	0.0424107	1	0.0004625	0.0002375	Bacteria	Bacteroidetes	Bacteroidia	Flavobacteriales	Flavobacteriaceae	Capnocytophaga
bacterium_str_51885	0.0159188	0.117041	1	0.0018625	0.0273875	Bacteria	Proteobacteria	Gammaproteobacteria	Betaproteobacteriales	Rhodocyclaceae	Dechlorosoma
Campylobacter_rectus	0.101064	0.0744681	1	0.000475	0.0007	Bacteria	Epsilonbacteraeota	Campylobacteria	Campylobacterales	Campylobacteraceae	Campylobacter
Bacteroides_eggerthii	0.0733974	0.103205	1	0.0085875	0.0060375	Bacteria	Bacteroidetes	Bacteroidia	Bacteroidales	Bacteroidaceae	Bacteroides
Megasphaera_sp_MH	0.0887405	0.0725191	1	0.0011625	0.000475	Bacteria	Firmicutes	Negativicutes	Selenomonadales	Veillonellaceae	Megasphaera
Meiothermus_granaticius	0.118987	0.0952534	1	0.0046375	0.01485	Bacteria	Deinococcus-Thermus	Deinococci	Thermales	Thermaceae	Meiothermus
Dokdonella_ginsengisoli	0.00981405	0.115186	1	0.0002375	0.0027875	Bacteria	Proteobacteria	Gammaproteobacteria	Xanthomonadales	Rhodanobacteraceae	Dokdonella
Eubacterium_siraeum_DSM_15702	0.116207	0.0668964	1	0.0183375	0.0211125	Bacteria	Firmicutes	Clostridia	Clostridiales	Ruminococcaceae	Ruminiclostridium_6
Alistipes_obesi	0.0625	0.0625	1	0.0002375	0.0002375	Bacteria	Bacteroidetes	Bacteroidia	Bacteroidales	Rikenellaceae	Alistipes
Elstera_litoralis	0.000652652	0.124347	1	0.0002375	0.04525	Bacteria	Proteobacteria	Alphaproteobacteria	Elsterales	Elsteraceae	Elstera
Alistipes_indistinctus_YIT_12060	0.121126	0.00387439	1	0.007425	0.0002375	Bacteria	Bacteroidetes	Bacteroidia	Bacteroidales	Rikenellaceae	Alistipes
Peptoniphilus_coxii	0.0582437	0.0667563	1	0.001625	0.0018625	Bacteria	Firmicutes	Clostridia	Clostridiales	Family_XI	Peptoniphilus
Robertkochia_marina	0.00188044	0.12312	1	0.0002375	0.01555	Bacteria	Bacteroidetes	Bacteroidia	Flavobacteriales	Flavobacteriaceae	Robertkochia
Nocardia_sp	0.101064	0.0744681	1	0.000475	0.0007	Bacteria	Actinobacteria	Actinobacteria	Corynebacteriales	Nocardiaceae	Nocardia
Leptotrichia_sp_oral_clone_IK040	0.0625	0.0625	1	0.0002375	0.0002375	Bacteria	Fusobacteria	Fusobacteriia	Fusobacteriales	Leptotrichiaceae	Leptotrichia
Lysobacter_erysipheiresistens	0.0625	0.0625	1	0.0002375	0.0002375	Bacteria	Proteobacteria	Gammaproteobacteria	Xanthomonadales	Xanthomonadaceae	Lysobacter
Echinicola_shivajiensis	0.0915493	0.167254	1	0.00325	0.0011875	Bacteria	Bacteroidetes	Bacteroidia	Cytophagales	Cyclobacteriaceae	Echinicola
Azospira_oryzae	0.0424107	0.0825893	1	0.0002375	0.0004625	Bacteria	Proteobacteria	Gammaproteobacteria	Betaproteobacteriales	Rhodocyclaceae	Azospira
Rummeliibacillus_stabekisii	0.00638441	0.118616	1	0.0002375	0.0044125	Bacteria	Firmicutes	Bacilli	Bacillales	Planococcaceae	Rummeliibacillus
bacterium_enrichment_culture_clone_B182011	0.000779967	0.12422	1	0.0002375	0.037825	Bacteria	Actinobacteria	Acidimicrobiia	Microtrichales	Ilumatobacteraceae	CL500-29_marine_group
Acidobacteriaceae_bacterium_KBS_96	0.0625	0.0625	1	0.0002375	0.0002375	Bacteria	Acidobacteria	Acidobacteriia	Solibacterales	Solibacteraceae_Subgroup_3	Bryobacter
Paenibacillus_sp_R-27413	0.098261	0.0922463	1	0.0062625	0.0176375	Bacteria	Firmicutes	Bacilli	Bacillales	Paenibacillaceae	Paenibacillus
Calothrix_sp_96/26_LPP3	0.189159	0.123894	1	0.0007125	0.0007	Bacteria	Cyanobacteria	Oxyphotobacteria	Phormidesmiales	Nodosilineaceae	Leptolyngbya_PCC-6406
Actinomyces_sp_oral_taxon_178_str_F0338	0.0933333	0.0316667	1	0.0007	0.0002375	Bacteria	Actinobacteria	Actinobacteria	Actinomycetales	Actinomycetaceae	Actinomyces
Flavobacterium_sp_PNS_BS-1	0.0340502	0.107975	1	0.000475	0.0030125	Bacteria	Bacteroidetes	Bacteroidia	Flavobacteriales	Weeksellaceae	Chryseobacterium
Mycobacterium_hassiacum_DSM_44199	0.126667	0.0616667	1	0.000475	0.0004625	Bacteria	Actinobacteria	Actinobacteria	Corynebacteriales	Mycobacteriaceae	Mycobacterium

## Sheet: indicator-PC-L
Species	PC-L-D0	PC-L-D14	p_value	PC-L-D0_abun	PC-L-D14_abun	Domain	Phylum	Class	Order	Family	Genus
Rhodococcus_fascians	0.133786	0.847102	0.004	0.03225	0.178675	Bacteria	Actinobacteria	Actinobacteria	Corynebacteriales	Nocardiaceae	Rhodococcus
Bacteroides_fragilis	0.0547983	0.926936	0.006	0.02345	0.2975	Bacteria	Bacteroidetes	Bacteroidia	Bacteroidales	Bacteroidaceae	Bacteroides
Deinococcus_antarcticus	0.833494	0.00592949	0.007	0.0092875	0.0004625	Bacteria	Deinococcus-Thermus	Deinococci	Deinococcales	Deinococcaceae	Deinococcus
Bathymodiolus_japonicus_methanotrophic_gill_symbiont	0.827298	0.0204438	0.017	0.0524625	0.003025	Bacteria	Proteobacteria	Gammaproteobacteria	Methylococcales	Methylomonaceae	Methyloprofundus
Aquabacterium_sp_Aqua3	0.00700621	0.607484	0.048	0.0020875	0.0724	Bacteria	Proteobacteria	Gammaproteobacteria	Betaproteobacteriales	Burkholderiaceae	Aquabacterium
Oceanobacillus_picturae	0.0292096	0.574742	0.05	0.00255	0.0083625	Bacteria	Firmicutes	Bacilli	Bacillales	Bacillaceae	Oceanobacillus
Ruminococcus_bicirculans	0.0170368	0.724445	0.05	0.0014	0.0396875	Bacteria	Firmicutes	Clostridia	Clostridiales	Ruminococcaceae	Ruminococcus_1
Bacteroides_thetaiotaomicron	0.127345	0.854463	0.059	0.049175	0.288712	Bacteria	Bacteroidetes	Bacteroidia	Bacteroidales	Bacteroidaceae	Bacteroides
Stenotrophomonas_maltophilia	0.244808	0.755192	0.07	0.0355125	0.10955	Bacteria	Proteobacteria	Gammaproteobacteria	Xanthomonadales	Xanthomonadaceae	Stenotrophomonas
Luteolibacter_sp_M67	0.609536	0.00309288	0.075	0.06405	0.001625	Bacteria	Verrucomicrobia	Verrucomicrobiae	Verrucomicrobiales	Rubritaleaceae	Luteolibacter
Nocardia_seriolae	0.693671	0.306329	0.08	0.135075	0.05965	Bacteria	Actinobacteria	Actinobacteria	Corynebacteriales	Nocardiaceae	Nocardia
Mangrovimonas_sp_TPBH4	0.561904	0.0126193	0.093	0.109537	0.0123	Bacteria	Bacteroidetes	Bacteroidia	Flavobacteriales	Flavobacteriaceae	Mangrovimonas
Devosia_crocina	0.0132531	0.723494	0.094	0.0018625	0.0508375	Bacteria	Proteobacteria	Alphaproteobacteria	Rhizobiales	Devosiaceae	Devosia
Fusobacterium_mortiferum_ATCC_9817	0.0537925	0.490519	0.1	0.020425	0.0745	Bacteria	Fusobacteria	Fusobacteriia	Fusobacteriales	Fusobacteriaceae	Fusobacterium
Chryseobacterium_haifense	0.590877	0.106082	0.105	0.0069625	0.001875	Bacteria	Bacteroidetes	Bacteroidia	Flavobacteriales	Weeksellaceae	Chryseobacterium
Bacteroides_vulgatus	0.233142	0.766858	0.119	0.562512	1.85024	Bacteria	Bacteroidetes	Bacteroidia	Bacteroidales	Bacteroidaceae	Bacteroides
Serratia_marcescens	0.00412326	0.483507	0.128	0.0002375	0.0069625	Bacteria	Proteobacteria	Gammaproteobacteria	Enterobacteriales	Enterobacteriaceae	Serratia
Flavobacterium_caeni	0.479121	0.0104396	0.141	0.0109	0.000475	Bacteria	Bacteroidetes	Bacteroidia	Flavobacteriales	Flavobacteriaceae	Flavobacterium
Fusobacterium_sp_CSL-7530	0.0280386	0.484807	0.15	0.0192625	0.0666125	Bacteria	Fusobacteria	Fusobacteriia	Fusobacteriales	Fusobacteriaceae	Fusobacterium
Lewinella_cohaerens_DSM_23179	0.267306	0.694507	0.156	0.039	0.0886625	Bacteria	Bacteroidetes	Bacteroidia	Chitinophagales	Saprospiraceae	Lewinella
Bacteroides_coprocola_DSM_17136	0.0995691	0.700754	0.166	0.05315	0.21375	Bacteria	Bacteroidetes	Bacteroidia	Bacteroidales	Bacteroidaceae	Bacteroides
Neisseria_gonorrhoeae	0.627385	0.372615	0.178	0.134825	0.080075	Bacteria	Proteobacteria	Gammaproteobacteria	Betaproteobacteriales	Neisseriaceae	Neisseria
Simkania_negevensis_Z	0.0649037	0.462741	0.195	0.0547625	0.156175	Bacteria	Chlamydiae	Chlamydiae	Chlamydiales	Simkaniaceae	Simkania
Tamlana_crocina	0.304928	0.695072	0.203	0.091425	0.2084	Bacteria	Bacteroidetes	Bacteroidia	Flavobacteriales	Flavobacteriaceae	Tamlana
Bacteroides_caccae	0.161447	0.648975	0.207	0.0487375	0.139937	Bacteria	Bacteroidetes	Bacteroidia	Bacteroidales	Bacteroidaceae	Bacteroides
Actinocatenispora_sera	0.603947	0.0168421	0.222	0.0401625	0.0014	Bacteria	Actinobacteria	Actinobacteria	Micromonosporales	Micromonosporaceae	Actinocatenispora
Pirellula_sp	0.4146	0.0213501	0.224	0.014625	0.0030125	Bacteria	Planctomycetes	Planctomycetacia	Pirellulales	Pirellulaceae	Blastopirellula
Megasphaera_sp_MH	0.00794314	0.468227	0.225	0.0002375	0.0035	Bacteria	Firmicutes	Negativicutes	Selenomonadales	Veillonellaceae	Megasphaera
Morganella_morganii_subsp_morganii	0.594163	0.0123348	0.238	0.0134875	0.0007	Bacteria	Proteobacteria	Gammaproteobacteria	Enterobacteriales	Enterobacteriaceae	Morganella
Bacteroides_caecimuris	0.0215137	0.413945	0.246	0.004875	0.02345	Bacteria	Bacteroidetes	Bacteroidia	Bacteroidales	Bacteroidaceae	Bacteroides
Bacteroides_uniformis	0.21804	0.78196	0.254	0.14365	0.515175	Bacteria	Bacteroidetes	Bacteroidia	Bacteroidales	Bacteroidaceae	Bacteroides
Phaeodactylibacter_luteus	0.211622	0.578729	0.254	0.0345875	0.0675625	Bacteria	Bacteroidetes	Bacteroidia	Chitinophagales	Saprospiraceae	Phaeodactylibacter
Enterococcus_hirae	0.16644	0.550272	0.278	0.0067375	0.0185625	Bacteria	Firmicutes	Bacilli	Lactobacillales	Enterococcaceae	Enterococcus
Rhodococcus_erythropolis	0.545881	0.0474714	0.278	0.08495	0.0123125	Bacteria	Actinobacteria	Actinobacteria	Corynebacteriales	Nocardiaceae	Rhodococcus
Nocardioides_sp	0.00739176	0.485216	0.281	0.0007	0.022975	Bacteria	Actinobacteria	Actinobacteria	Propionibacteriales	Nocardioidaceae	Nocardioides
Bifidobacterium_longum_subsp_longum	0.323122	0.676878	0.295	0.0589375	0.123463	Bacteria	Actinobacteria	Actinobacteria	Bifidobacteriales	Bifidobacteriaceae	Bifidobacterium
Flavobacterium_sp_LAMHT11	0.00327586	0.365172	0.316	0.0002375	0.008825	Bacteria	Bacteroidetes	Bacteroidia	Flavobacteriales	Flavobacteriaceae	Flavobacterium
Marinobacter_salsuginis	0.000907181	0.372278	0.32	0.0002375	0.0324875	Bacteria	Proteobacteria	Gammaproteobacteria	Alteromonadales	Marinobacteraceae	Marinobacter
Mycobacterium_sp_12451111	0.35692	0.0120532	0.323	0.0505875	0.0025625	Bacteria	Actinobacteria	Actinobacteria	Corynebacteriales	Mycobacteriaceae	Mycobacterium
Actinomyces_gerencseriae_DSM_6844	0.3697	0.00176662	0.324	0.0322625	0.0004625	Bacteria	Actinobacteria	Actinobacteria	Actinomycetales	Actinomycetaceae	Actinomyces
Bacteroides_sp_35BE34	0.568403	0.0565974	0.326	0.0585	0.005825	Bacteria	Bacteroidetes	Bacteroidia	Bacteroidales	Bacteroidaceae	Bacteroides
Kocuria_marina	0.00266256	0.367012	0.328	0.0002375	0.0109125	Bacteria	Actinobacteria	Actinobacteria	Micrococcales	Micrococcaceae	Kocuria
Brevundimonas_diminuta	0.210379	0.664621	0.338	0.027175	0.08585	Bacteria	Proteobacteria	Alphaproteobacteria	Caulobacterales	Caulobacteraceae	Brevundimonas
Lactobacillus_gasseri	0.573986	0.258012	0.341	0.08495	0.04455	Bacteria	Firmicutes	Bacilli	Lactobacillales	Lactobacillaceae	Lactobacillus
Flavobacteriales_bacterium_Rf15	0.0988974	0.453308	0.357	0.0329625	0.0503625	Bacteria	Bacteroidetes	Bacteroidia	Flavobacteriales	Cryomorphaceae	Luteibaculum
Parabacteroides_distasonis	0.662795	0.295054	0.361	0.184737	0.0939875	Bacteria	Bacteroidetes	Bacteroidia	Bacteroidales	Tannerellaceae	Parabacteroides
Campylobacter_concisus	0.415961	0.125424	0.387	0.0933	0.0468875	Bacteria	Epsilonbacteraeota	Campylobacteria	Campylobacterales	Campylobacteraceae	Campylobacter
Paraburkholderia_caledonica	0.639968	0.268608	0.396	0.0417625	0.0153375	Bacteria	Proteobacteria	Gammaproteobacteria	Betaproteobacteriales	Burkholderiaceae	Burkholderia-Caballeronia-Paraburkholderia
Variovorax_paradoxus	0.0108108	0.489189	0.4	0.0014	0.06335	Bacteria	Proteobacteria	Gammaproteobacteria	Betaproteobacteriales	Burkholderiaceae	Variovorax
Bacillus_sonorensis	0.376229	0.623771	0.415	0.134375	0.222787	Bacteria	Firmicutes	Bacilli	Bacillales	Bacillaceae	Bacillus
Weissella_confusa	0.0431354	0.413729	0.415	0.0011625	0.005575	Bacteria	Firmicutes	Bacilli	Lactobacillales	Leuconostocaceae	Weissella
Fictibacillus_barbaricus	0.459172	0.0204138	0.415	0.03135	0.0027875	Bacteria	Firmicutes	Bacilli	Bacillales	Bacillaceae	Fictibacillus
Lachnospiraceae_bacterium_10-1	0.686624	0.0633755	0.421	0.025325	0.0023375	Bacteria	Firmicutes	Clostridia	Clostridiales	Lachnospiraceae	Lachnospiraceae_NK4A136_group
Humibacter_sp_R1-20	0.273881	0.0337062	0.424	0.0151	0.005575	Bacteria	Actinobacteria	Actinobacteria	Micrococcales	Microbacteriaceae	Humibacter
Sphingomonas_paucimobilis	0.581746	0.418254	0.436	1.22204	0.8786	Bacteria	Proteobacteria	Alphaproteobacteria	Sphingomonadales	Sphingomonadaceae	Sphingomonas
Cyclobacterium_marinum_DSM_745	0.299829	0.61265	0.441	0.083075	0.194	Bacteria	Bacteroidetes	Bacteroidia	Cytophagales	Cyclobacteriaceae	Cyclobacterium
Turneriella_parva_DSM_21527	0.00213005	0.36861	0.443	0.0002375	0.0137	Bacteria	Spirochaetes	Leptospirae	Leptospirales	Leptospiraceae	Turneriella
Lactobacillus_iners_LactinV_11V1-d	0.0420667	0.2488	0.444	0.0078875	0.01555	Bacteria	Firmicutes	Bacilli	Lactobacillales	Lactobacillaceae	Lactobacillus
Comamonas_terrigena	0.367608	0.00246392	0.455	0.0348125	0.0007	Bacteria	Proteobacteria	Gammaproteobacteria	Betaproteobacteriales	Burkholderiaceae	Comamonas
Alistipes_shahii_WAL_8301	0.017627	0.322119	0.464	0.002325	0.0141625	Bacteria	Bacteroidetes	Bacteroidia	Bacteroidales	Rikenellaceae	Alistipes
Alistipes_indistinctus_YIT_12060	0.00708955	0.353731	0.465	0.0002375	0.00395	Bacteria	Bacteroidetes	Bacteroidia	Bacteroidales	Rikenellaceae	Alistipes
Alistipes_obesi	0.0880547	0.323891	0.466	0.015775	0.0290125	Bacteria	Bacteroidetes	Bacteroidia	Bacteroidales	Rikenellaceae	Alistipes
Bacteroides_ovatus_CL02T12C04	0.35655	0.592514	0.48	0.229975	0.3344	Bacteria	Bacteroidetes	Bacteroidia	Bacteroidales	Bacteroidaceae	Bacteroides
Brevibacterium_epidermidis	0.349933	0.150067	0.496	0.0065	0.0027875	Bacteria	Actinobacteria	Actinobacteria	Micrococcales	Brevibacteriaceae	Brevibacterium
Ottowia_sp_oral_taxon_894	0.47967	0.225275	0.497	0.180787	0.101888	Bacteria	Proteobacteria	Gammaproteobacteria	Betaproteobacteriales	Burkholderiaceae	Comamonas
Photobacterium_ganghwense	0.434146	0.0823176	0.504	0.0596625	0.00905	Bacteria	Proteobacteria	Gammaproteobacteria	Vibrionales	Vibrionaceae	Photobacterium
Lactobacillus_murinus	0.576456	0.341193	0.522	0.1425	0.0738	Bacteria	Firmicutes	Bacilli	Lactobacillales	Lactobacillaceae	Lactobacillus
Pseudomonas_pseudoalcaligenes	0.336264	0.0387363	0.528	0.0102	0.001175	Bacteria	Proteobacteria	Gammaproteobacteria	Pseudomonadales	Pseudomonadaceae	Pseudomonas
Dickeya_zeae	0.3762	0.545825	0.548	0.022525	0.03735	Bacteria	Proteobacteria	Gammaproteobacteria	Enterobacteriales	Enterobacteriaceae	Dickeya
Porticoccus_hydrocarbonoclasticus_MCTG13d	0.089687	0.380417	0.551	0.003725	0.01185	Bacteria	Proteobacteria	Gammaproteobacteria	Cellvibrionales	Porticoccaceae	Porticoccus
Leuconostoc_lactis	0.508664	0.201113	0.558	0.0592	0.0280875	Bacteria	Firmicutes	Bacilli	Lactobacillales	Leuconostocaceae	Leuconostoc
Pseudomonas_brenneri	0.762263	0.237737	0.564	0.728437	0.227187	Bacteria	Proteobacteria	Gammaproteobacteria	Pseudomonadales	Pseudomonadaceae	Pseudomonas
Catenulispora_acidiphila_DSM_44928	0.396788	0.129015	0.573	0.042	0.010925	Bacteria	Actinobacteria	Actinobacteria	Catenulisporales	Catenulisporaceae	Catenulispora
Prevotella_sp	0.259342	0.0771056	0.573	0.0364375	0.01625	Bacteria	Bacteroidetes	Bacteroidia	Bacteroidales	Prevotellaceae	Alloprevotella
bacterium_K2-7	0.289873	0.668717	0.575	0.061275	0.123688	Bacteria	Proteobacteria	Gammaproteobacteria	Alteromonadales	Alteromonadaceae	Aestuariibacter
Bacteroides_acidifaciens	0.386373	0.0852203	0.581	0.023675	0.0069625	Bacteria	Bacteroidetes	Bacteroidia	Bacteroidales	Bacteroidaceae	Bacteroides
Acinetobacter_radioresistens	0.432178	0.567822	0.587	0.123463	0.162213	Bacteria	Proteobacteria	Gammaproteobacteria	Pseudomonadales	Moraxellaceae	Acinetobacter
Achromobacter_xylosoxidans_subsp_xylosoxidans	0.0525641	0.217308	0.587	0.0123	0.01695	Bacteria	Proteobacteria	Gammaproteobacteria	Betaproteobacteriales	Burkholderiaceae	Achromobacter
Selenomonas_sp_oral_taxon_136	0.276955	0.111523	0.587	0.06685	0.0538375	Bacteria	Firmicutes	Negativicutes	Selenomonadales	Veillonellaceae	Selenomonas_3
Prevotella_sp_109	0.0497498	0.34515	0.588	0.0020875	0.0241375	Bacteria	Bacteroidetes	Bacteroidia	Bacteroidales	Prevotellaceae	Prevotellaceae_NK3B31_group
Catenovulum_agarivorans_DS-2	0.424515	0.575485	0.603	0.246675	0.3344	Bacteria	Proteobacteria	Gammaproteobacteria	Alteromonadales	Alteromonadaceae	Catenovulum
Lysobacter_erysipheiresistens	0.210997	0.0546678	0.609	0.0083625	0.0065	Bacteria	Proteobacteria	Gammaproteobacteria	Xanthomonadales	Xanthomonadaceae	Lysobacter
Lactobacillus_casei	0.513445	0.361555	0.643	0.1012	0.0712625	Bacteria	Firmicutes	Bacilli	Lactobacillales	Lactobacillaceae	Lactobacillus
Lachnospiraceae_bacterium_28-4	0.334829	0.165171	0.65	0.0512875	0.0253	Bacteria	Firmicutes	Clostridia	Clostridiales	Lachnospiraceae	Blautia
Pseudoalteromonas_xiamenensis	0.485989	0.277865	0.653	0.02205	0.01765	Bacteria	Proteobacteria	Gammaproteobacteria	Alteromonadales	Pseudoalteromonadaceae	Pseudoalteromonas
Bacteroides_stercoris_ATCC_43183	0.418828	0.581172	0.676	0.139475	0.193538	Bacteria	Bacteroidetes	Bacteroidia	Bacteroidales	Bacteroidaceae	Bacteroides
Brevibacillus_agri	0.405854	0.286788	0.68	0.0106875	0.0090625	Bacteria	Firmicutes	Bacilli	Bacillales	Paenibacillaceae	Brevibacillus
Oceanococcus_atlanticus	0.589571	0.410429	0.687	0.07335	0.0510625	Bacteria	Proteobacteria	Gammaproteobacteria	Salinisphaerales	Solimonadaceae	Oceanococcus
Rhizobium_etli	0.411962	0.0880376	0.694	0.0076625	0.0016375	Bacteria	Proteobacteria	Alphaproteobacteria	Rhizobiales	Rhizobiaceae	Allorhizobium-Neorhizobium-Pararhizobium-Rhizobium
Amycolatopsis_sp	0.384966	0.538154	0.701	0.092825	0.1483	Bacteria	Actinobacteria	Actinobacteria	Pseudonocardiales	Pseudonocardiaceae	Amycolatopsis
Duganella_sp_BAB-3567	0.319641	0.180359	0.716	0.0271375	0.0153125	Bacteria	Proteobacteria	Gammaproteobacteria	Betaproteobacteriales	Burkholderiaceae	Pseudoduganella
Cerasicoccus_arenae	0.0423571	0.207643	0.724	0.0051125	0.0250625	Bacteria	Verrucomicrobia	Verrucomicrobiae	Opitutales	Puniceicoccaceae	Cerasicoccus
Burkholderiales_bacterium_YL45	0.00188044	0.246239	0.728	0.0002375	0.01555	Bacteria	Proteobacteria	Gammaproteobacteria	Betaproteobacteriales	Burkholderiaceae	Parasutterella
Parabacteroides_goldsteinii	0.001818	0.246364	0.73	0.0004625	0.0313375	Bacteria	Bacteroidetes	Bacteroidia	Bacteroidales	Tannerellaceae	Parabacteroides
Atlantibacter_hermannii	0.478596	0.521404	0.732	0.137375	0.149663	Bacteria	Proteobacteria	Gammaproteobacteria	Enterobacteriales	Enterobacteriaceae	Kosakonia
Belnapia_soli	0.00127895	0.247442	0.732	0.0002375	0.022975	Bacteria	Proteobacteria	Alphaproteobacteria	Acetobacterales	Acetobacteraceae	Belnapia
Bowmanella_pacifica	0.445036	0.554964	0.737	0.169175	0.210962	Bacteria	Proteobacteria	Gammaproteobacteria	Alteromonadales	Alteromonadaceae	Bowmanella
Pseudoxanthomonas_mexicana	0.0431755	0.206825	0.739	0.002325	0.0111375	Bacteria	Proteobacteria	Gammaproteobacteria	Xanthomonadales	Xanthomonadaceae	Pseudoxanthomonas
Lactobacillus_helveticus	0.483653	0.391347	0.741	0.046175	0.0373625	Bacteria	Firmicutes	Bacilli	Lactobacillales	Lactobacillaceae	Lactobacillus
Robertkochia_marina	0.246497	0.00175147	0.743	0.0167125	0.0002375	Bacteria	Bacteroidetes	Bacteroidia	Flavobacteriales	Flavobacteriaceae	Robertkochia
Lactobacillus_collinoides	0.241964	0.00401825	0.746	0.02785	0.000925	Bacteria	Firmicutes	Bacilli	Lactobacillales	Lactobacillaceae	Lactobacillus
Pantoea_agglomerans	0.322368	0.177632	0.777	0.0067375	0.0037125	Bacteria	Proteobacteria	Gammaproteobacteria	Enterobacteriales	Enterobacteriaceae	Pantoea
Actinomyces_sp_oral_taxon_178_str_F0338	0.119867	0.255133	0.783	0.0072	0.015325	Bacteria	Actinobacteria	Actinobacteria	Actinomycetales	Actinomycetaceae	Actinomyces
Veillonella_ratti	0.31994	0.43006	0.784	0.0499	0.067075	Bacteria	Firmicutes	Negativicutes	Selenomonadales	Veillonellaceae	Veillonella
Phascolarctobacterium_faecium	0.438695	0.561305	0.793	0.22255	0.28475	Bacteria	Firmicutes	Negativicutes	Selenomonadales	Acidaminococcaceae	Phascolarctobacterium
Gambierdiscus_polynesiensis	0.426633	0.573367	0.815	0.26455	0.355538	Bacteria	Planctomycetes	Phycisphaerae	Phycisphaerales	Phycisphaeraceae	SM1A02
Methylobacterium_aquaticum	0.39496	0.295866	0.816	0.011625	0.01045	Bacteria	Proteobacteria	Alphaproteobacteria	Rhizobiales	Beijerinckiaceae	Methylobacterium
Agrobacterium_radiobacter	0.396439	0.603561	0.831	0.099075	0.150838	Bacteria	Proteobacteria	Alphaproteobacteria	Rhizobiales	Rhizobiaceae	Allorhizobium-Neorhizobium-Pararhizobium-Rhizobium
Halomonas_sp	0.211048	0.288952	0.831	0.0018625	0.00255	Bacteria	Proteobacteria	Gammaproteobacteria	Oceanospirillales	Halomonadaceae	Halomonas
Campylobacter_rectus	0.157777	0.0922234	0.863	0.0536125	0.0313375	Bacteria	Epsilonbacteraeota	Campylobacteria	Campylobacterales	Campylobacteraceae	Campylobacter
Paenibacillus_sp_CSA42	0.20302	0.0469799	0.868	0.003025	0.0007	Bacteria	Firmicutes	Bacilli	Bacillales	Paenibacillaceae	Paenibacillus
Sphingobium_chungbukense	0.202935	0.0705972	0.877	0.0250625	0.0058125	Bacteria	Proteobacteria	Alphaproteobacteria	Sphingomonadales	Sphingomonadaceae	Sphingobium
Actinomyces_massiliensis_4401292	0.180389	0.0696108	0.881	0.0030125	0.0011625	Bacteria	Actinobacteria	Actinobacteria	Actinomycetales	Actinomycetaceae	Actinomyces
Lactococcus_garvieae_subsp_garvieae	0.00608584	0.243914	0.89	0.000475	0.0190375	Bacteria	Firmicutes	Bacilli	Lactobacillales	Streptococcaceae	Lactococcus
Prevotella_nigrescens_CC14M	0.353891	0.271109	0.895	0.123012	0.0942375	Bacteria	Bacteroidetes	Bacteroidia	Bacteroidales	Prevotellaceae	Prevotella
Capnocytophaga_sp_oral_taxon_863_str_F0517	0.240023	0.194983	0.905	0.0584875	0.06335	Bacteria	Bacteroidetes	Bacteroidia	Flavobacteriales	Flavobacteriaceae	Capnocytophaga
Pasteurella_multocida	0.301542	0.323458	0.913	0.0192625	0.0206625	Bacteria	Proteobacteria	Gammaproteobacteria	Pasteurellales	Pasteurellaceae	Pasteurella
Oceanobacillus_iheyensis	0.353524	0.396476	0.925	0.0571	0.0640375	Bacteria	Firmicutes	Bacilli	Bacillales	Bacillaceae	Oceanobacillus
Ruminococcus_sp_Marseille-P328	0.387375	0.332675	0.94	0.04805	0.029475	Bacteria	Firmicutes	Clostridia	Clostridiales	Lachnospiraceae	Blautia
Actinomycetaceae_bacterium_BA112	0.245913	0.254087	0.945	0.0842375	0.0870375	Bacteria	Actinobacteria	Actinobacteria	Actinomycetales	Actinomycetaceae	F0332
Odoribacter_splanchnicus_DSM_20712	0.168997	0.121504	0.947	0.0160125	0.007675	Bacteria	Bacteroidetes	Bacteroidia	Bacteroidales	Marinifilaceae	Odoribacter
Planctomyces_sp_SH-PL14	0.222479	0.0412815	0.95	0.0132375	0.0016375	Bacteria	Planctomycetes	Planctomycetacia	Planctomycetales	Rubinisphaeraceae	SH-PL14
Rummeliibacillus_pycnus	0.628925	0.281229	0.964	0.440688	0.172425	Bacteria	Firmicutes	Bacilli	Bacillales	Planococcaceae	Rummeliibacillus
Streptococcus_pneumoniae	0.473706	0.458622	0.97	0.252025	0.2135	Bacteria	Firmicutes	Bacilli	Lactobacillales	Streptococcaceae	Streptococcus
Jatrophihabitans_sp	0.504242	0.495758	0.984	0.070575	0.0693875	Bacteria	Actinobacteria	Actinobacteria	Frankiales	Frankiaceae	Jatrophihabitans
Vibrio_fluvialis	0.503751	0.496249	0.995	0.203987	0.20095	Bacteria	Proteobacteria	Gammaproteobacteria	Vibrionales	Vibrionaceae	Vibrio
Lactococcus_lactis	0.120591	0.00440896	1	0.0253	0.000925	Bacteria	Firmicutes	Bacilli	Lactobacillales	Streptococcaceae	Lactococcus
Methylobacterium_rhodesianum	0.338665	0.342779	1	0.01835	0.0222875	Bacteria	Proteobacteria	Alphaproteobacteria	Rhizobiales	Beijerinckiaceae	Methylobacterium
Gimesia_maris_DSM_8797	0.0625	0.0625	1	0.0007	0.0007	Bacteria	Planctomycetes	Planctomycetacia	Planctomycetales	Gimesiaceae	Gimesia
bacterium_enrichment_culture_clone_Ecwsrb037	0.178337	0.179158	1	0.035275	0.014175	Bacteria	Proteobacteria	Deltaproteobacteria	Desulfovibrionales	Desulfovibrionaceae	Desulfovibrio
Pseudonocardia_spinosispora	0.131667	0.177499	1	0.0137	0.0123125	Bacteria	Actinobacteria	Actinobacteria	Pseudonocardiales	Pseudonocardiaceae	Pseudonocardia
Ruminococcus_callidus_ATCC_27760	0.148869	0.151696	1	0.0362125	0.0246	Bacteria	Firmicutes	Clostridia	Clostridiales	Ruminococcaceae	Ruminococcus_1
Comamonas_testosteroni	0.136585	0.113415	1	0.0014	0.0011625	Bacteria	Proteobacteria	Gammaproteobacteria	Betaproteobacteriales	Burkholderiaceae	Comamonas
Francisella_philomiragia_subsp_philomiragia_ATCC_25015	0.098619	0.105524	1	0.0069625	0.0018625	Bacteria	Proteobacteria	Gammaproteobacteria	Francisellales	Francisellaceae	Francisella
Capnocytophaga_sp_oral_clone_DZ074	0.0316667	0.0933333	1	0.0002375	0.0007	Bacteria	Bacteroidetes	Bacteroidia	Flavobacteriales	Flavobacteriaceae	Capnocytophaga
Peptoniphilus_coxii	0.0255376	0.112231	1	0.000475	0.004175	Bacteria	Firmicutes	Clostridia	Clostridiales	Family_XI	Peptoniphilus
Clostridium_perfringens_CPE_str_F4969	0.0625	0.0625	1	0.0002375	0.0002375	Bacteria	Firmicutes	Clostridia	Clostridiales	Clostridiaceae_1	Clostridium_sensu_stricto_1
Nocardia_sp	0.112605	0.0495781	1	0.010675	0.001175	Bacteria	Actinobacteria	Actinobacteria	Corynebacteriales	Nocardiaceae	Nocardia
Natribacillus_halophilus	0.165929	0.0840708	1	0.0009375	0.000475	Bacteria	Firmicutes	Bacilli	Bacillales	Bacillaceae	Natribacillus
Rummeliibacillus_stabekisii	0.086876	0.114372	1	0.0111375	0.0048875	Bacteria	Firmicutes	Bacilli	Bacillales	Planococcaceae	Rummeliibacillus
Paenibacillus_sp_R-27413	0.110863	0.0141369	1	0.0018625	0.0002375	Bacteria	Firmicutes	Bacilli	Bacillales	Paenibacillaceae	Paenibacillus
Eubacterium_sp_oral_clone_EI074	0.0497312	0.150538	1	0.0004625	0.0007	Bacteria	Firmicutes	Clostridia	Clostridiales	Lachnospiraceae	Johnsonella
Calothrix_sp_96/26_LPP3	0.123063	0.00193719	1	0.0150875	0.0002375	Bacteria	Cyanobacteria	Oxyphotobacteria	Phormidesmiales	Nodosilineaceae	Leptolyngbya_PCC-6406
Nannochloropsis_gaditana	0.113415	0.0115854	1	0.002325	0.0002375	Bacteria	Planctomycetes	Phycisphaerae	Phycisphaerales	Phycisphaeraceae	SM1A02
Flavobacterium_sp_PNS_BS-1	0.0625	0.0625	1	0.0002375	0.0002375	Bacteria	Bacteroidetes	Bacteroidia	Flavobacteriales	Weeksellaceae	Chryseobacterium
Selenomonas_artemidis	0.0990139	0.150986	1	0.0092875	0.0141625	Bacteria	Firmicutes	Negativicutes	Selenomonadales	Veillonellaceae	Selenomonas_3
